# Supplementary material for: Development of Sulfamoylated 4-(1-Phenyl-1H-1,2,3-triazol-4-yl)phenol Derivatives as Potent Steroid Sulfatase Inhibitors for Efficient Treatment of Breast Cancer
Source: J Med Chem. 2022 Mar 2;65(6):5044–56. doi: 10.1021/acs.jmedchem.1c02220 (PMC8958511; doi:10.1021/acs.jmedchem.1c02220)
Supplement: Supplementary file 1 — jm1c02220_si_001.csv [file jm1c02220_si_001.csv]

COMPOUND	SMILE	Residual STS activity at 100 nM of cpd. [%]	Residual STS activity at 10 nM of cpd. [%]	Residual STS activity at 1 nM of cpd. [%]	IC50 [nM]	Tumor Growth Inhibition [%]
4a	ClC1=CC(N2N=NC(C3=CC=C(OS(=O)(N)=O)C=C3)=C2)=CC=C1	2.4	28.1	38.2	1.9	47
4b	ClC1=CC(N2N=NC(C3=CC=C(OS(=O)(N)=O)C=C3)=C2)=CC(Cl)=C1	2.0	17.8	63.7	1.71	51
4c	BrC1=CC(N2N=NC(C3=CC=C(OS(=O)(N)=O)C=C3)=C2)=CC=C1	2.1	39.9	79.4	-	-
4d	IC1=CC(N2N=NC(C3=CC=C(OS(=O)(N)=O)C=C3)=C2)=CC=C1	2.0	31.8	67.5	-	-
4e	CC1=CC(N2N=NC(C3=CC=C(OS(=O)(N)=O)C=C3)=C2)=CC=C1	3.1	-	-	-	-
4f	CC1=CC(N2N=NC(C3=CC=C(OS(=O)(N)=O)C=C3)=C2)=CC(C)=C1	10.2	-	-	-	-
4g	COC1=CC(N2N=NC(C3=CC=C(OS(=O)(N)=O)C=C3)=C2)=CC=C1	6.8	-	-	-	-
4h	COC1=CC(N2N=NC(C3=CC=C(OS(=O)(N)=O)C=C3)=C2)=CC(OC)=C1	34.3	-	-	-	-
4i	O=S(N)(OC1=CC=C(C2=CN(C3=CC=CC(CC)=C3)N=N2)C=C1)=O	2.6	-	-	-	-
4j	O=S(N)(OC1=CC=C(C2=CN(C3=CC=CC(C(C)C)=C3)N=N2)C=C1)=O	2.4	73.4	-	-	-
4k	O=S(N)(OC1=CC=C(C2=CN(C3=CC=CC([N+]([O-])=O)=C3)N=N2)C=C1)=O	5.9	-	-	-	-
4l	O=S(N)(OC1=CC=C(C2=CN(C3=CC(Br)=CC(Br)=C3)N=N2)C=C1)=O	8.3	-	-	-	-
4m	O=S(N)(OC1=CC=C(C2=CN(C3=CC(I)=CC(I)=C3)N=N2)C=C1)=O	18.7	-	-	-	-
5a	O=S(N)(OC1=CC=C(C2=CN(C3=CC=C(F)C=C3)N=N2)C=C1)=O	1.5	60.2	-	-	-
5b	O=S(N)(OC1=CC=C(C2=CN(C3=CC=CC=C3)N=N2)C=C1)=O	1.5	46.6	-	-	-
5c	O=S(N)(OC1=CC=C(C2=CN(C3=CC=CC=C3C(F)(F)F)N=N2)C=C1)=O	5.5	-	-	-	-
5d	O=S(N)(OC1=CC=C(C2=CN(C3=CC(C(F)(F)F)=CC(C(F)(F)F)=C3)N=N2)C=C1)=O	14.7	-	-	-	-
5e	O=S(N)(OC1=CC=C(C2=CN(C3=CC=C(F)C(F)=C3F)N=N2)C=C1)=O	1.0	24.2	38.9	2.95	-
5f	O=S(N)(OC1=CC=C(C2=CN(C3=CC=C(F)C(F)=C3)N=N2)C=C1)=O	3.0	-	-	-	-
5g	O=S(N)(OC1=CC=C(C2=CN(C3=CC=CC(F)=C3)N=N2)C=C1)=O	1.0	1.0	57.3	1.69	42
5h	O=S(N)(OC1=CC=C(C2=CN(C3=CC=C(F)C=C3C(F)(F)F)N=N2)C=C1)=O	2.4	48.2	-	-	-
5i	O=S(N)(OC1=CC=C(C2=CN(C3=CC=C(OC(F)(F)F)C=C3)N=N2)C=C1)=O	1.0	9.5	71.8	-	-
5j	O=S(N)(OC1=CC=C(C2=CN(C3=CC=C(C(F)(F)F)C=C3)N=N2)C=C1)=O	2.9	-	-	-	-
5k	O=S(N)(OC1=CC=C(C2=CN(C3=CC=CC=C3OC(F)(F)F)N=N2)C=C1)=O	15.5	-	-	-	-
5l	O=S(N)(OC1=CC=C(C2=CN(C3=CC(F)=CC(F)=C3)N=N2)C=C1)=O	1.0	1.0	13.6	0.21	39
5m	O=S(N)(OC1=CC=C(C2=CN(C3=CC=CC(C(F)(F)F)=C3)N=N2)C=C1)=O	1.3	59.9	-	-	-
