# Supplementary material for: Development of Sulfamoylated 4-(1-Phenyl-1H-1,2,3-triazol-4-yl)phenol Derivatives as Potent Steroid Sulfatase Inhibitors for Efficient Treatment of Breast Cancer
Source: J Med Chem. 2022 Mar 2;65(6):5044–56. doi: 10.1021/acs.jmedchem.1c02220 (PMC8958511; doi:10.1021/acs.jmedchem.1c02220)
Supplement: Supplementary file 3 — jm1c02220_si_003.pdb [file jm1c02220_si_003.pdb]

TITLE     STS pdb 1P49 - 4m docked
REMARK   4      COMPLIES WITH FORMAT V. 3.0, 1-DEC-2006
REMARK 888
REMARK 888 WRITTEN BY MAESTRO (A PRODUCT OF SCHRODINGER, LLC)
HELIX    1   1 GLY A   43  TYR A   45  1                                   3
HELIX    2   2 PRO A   53  ALA A   59  1                                   7
HELIX    3   3 PRO A   77  THR A   84  1                                   8
HELIX    4   4 PHE A  118  GLN A  125  1                                   8
HELIX    5   5 PRO A  151  HIS A  153  1                                   3
HELIX    6   6 ARG A  168  CYS A  170  1                                   3
HELIX    7   7 THR A  179  LEU A  206  1                                  28
HELIX    8   8 LEU A  213  ASN A  241  1                                  29
HELIX    9   9 LEU A  260  ASN A  275  1                                  16
HELIX   10  10 VAL A  307  GLU A  328  1                                  22
HELIX   11  11 ALA A  332  ASP A  334  1                                   3
HELIX   12  12 GLU A  373  ILE A  376  1                                   4
HELIX   13  13 ASN A  400  ALA A  411  1                                  12
HELIX   14  14 MET A  427  LEU A  430  1                                   4
HELIX   15  15 GLU A  520  VAL A  529  1                                  10
HELIX   16  16 GLN A  531  HIS A  537  1                                   7
HELIX   17  17 TRP A  550  PHE A  553  1                                   4
HELIX   18  18 PRO A  557  LEU A  559  1                                   3
SHEET    1   1 1 ASN A  28  ALA A  34  0
SHEET    2   2 1 VAL A  63  LEU A  65  0
SHEET    3   3 1 SER A 128  LYS A 134  0
SHEET    4   4 1 TYR A 158  ILE A 162  0
SHEET    5   5 1 MET A 244  ARG A 246  0
SHEET    6   6 1 GLU A 249  GLN A 252  0
SHEET    7   7 1 PHE A 280  SER A 285  0
SHEET    8   8 1 THR A 335  SER A 341  0
SHEET    9   9 1 GLY A 380  ARG A 383  0
SHEET   10  10 1 PHE A 441  CYS A 446  0
SHEET   11  11 1 TYR A 449  TRP A 455  0
SHEET   12  12 1 TRP A 464  PHE A 467  0
SHEET   13  13 1 PHE A 469  PRO A 471  0
SHEET   14  14 1 VAL A 494  HIS A 496  0
SHEET   15  15 1 LEU A 501  ASP A 504  0
ATOM      1  N   ALA A  23      71.879  27.710  19.185  1.00 71.06           N
ATOM      2  CA  ALA A  23      71.921  28.626  20.338  1.00 71.46           C
ATOM      3  C   ALA A  23      70.578  29.343  20.476  1.00 71.71           C
ATOM      4  O   ALA A  23      70.333  30.325  19.774  1.00 71.93           O
ATOM      5  CB  ALA A  23      73.083  29.621  20.181  1.00 71.76           C
ATOM      6  N   ALA A  24      69.687  28.800  21.330  1.00 71.46           N
ATOM      7  CA  ALA A  24      68.300  29.237  21.554  1.00 71.00           C
ATOM      8  C   ALA A  24      67.441  29.149  20.274  1.00 70.25           C
ATOM      9  O   ALA A  24      66.471  29.888  20.112  1.00 70.84           O
ATOM     10  CB  ALA A  24      68.260  30.638  22.196  1.00 71.74           C
ATOM     11  N   SER A  25      67.843  28.257  19.354  1.00 68.13           N
ATOM     12  CA  SER A  25      67.349  28.115  17.989  1.00 66.17           C
ATOM     13  C   SER A  25      65.938  27.514  17.947  1.00 64.80           C
ATOM     14  O   SER A  25      65.164  27.836  17.048  1.00 64.45           O
ATOM     15  CB  SER A  25      68.310  27.160  17.249  1.00 66.91           C
ATOM     16  OG  SER A  25      69.540  27.796  16.963  1.00 66.77           O
ATOM     17  N   ARG A  26      65.624  26.646  18.923  1.00 62.14           N
ATOM     18  CA  ARG A  26      64.342  25.988  19.148  1.00 58.87           C
ATOM     19  C   ARG A  26      63.965  24.954  18.060  1.00 56.77           C
ATOM     20  O   ARG A  26      62.790  24.907  17.693  1.00 55.76           O
ATOM     21  CB  ARG A  26      63.225  27.029  19.414  1.00 58.41           C
ATOM     22  CG  ARG A  26      63.472  27.933  20.635  1.00 57.67           C
ATOM     23  CD  ARG A  26      63.126  27.256  21.962  1.00 57.72           C
ATOM     24  NE  ARG A  26      61.672  27.057  22.066  1.00 58.56           N
ATOM     25  CZ  ARG A  26      60.927  27.188  23.172  1.00 59.52           C
ATOM     26  NH1 ARG A  26      61.479  27.551  24.335  1.00 60.45           N
ATOM     27  NH2 ARG A  26      59.612  26.942  23.113  1.00 59.14           N
ATOM     28  N   PRO A  27      64.886  24.102  17.539  1.00 54.83           N
ATOM     29  CA  PRO A  27      64.531  23.097  16.528  1.00 52.88           C
ATOM     30  C   PRO A  27      63.843  21.905  17.206  1.00 51.72           C
ATOM     31  O   PRO A  27      63.747  21.841  18.431  1.00 50.40           O
ATOM     32  CB  PRO A  27      65.879  22.671  15.929  1.00 53.65           C
ATOM     33  CG  PRO A  27      66.828  22.756  17.110  1.00 53.94           C
ATOM     34  CD  PRO A  27      66.304  23.960  17.893  1.00 54.33           C
ATOM     35  N   ASN A  28      63.407  20.931  16.408  1.00 50.60           N
ATOM     36  CA  ASN A  28      62.972  19.635  16.917  1.00 48.35           C
ATOM     37  C   ASN A  28      64.216  18.746  17.079  1.00 46.68           C
ATOM     38  O   ASN A  28      65.135  18.815  16.267  1.00 45.78           O
ATOM     39  CB  ASN A  28      62.028  18.996  15.890  1.00 48.80           C
ATOM     40  CG  ASN A  28      60.759  19.821  15.659  1.00 49.78           C
ATOM     41  OD1 ASN A  28      60.060  20.154  16.610  1.00 50.60           O
ATOM     42  ND2 ASN A  28      60.470  20.183  14.407  1.00 49.72           N
ATOM     43  N   ILE A  29      64.259  17.928  18.136  1.00 43.83           N
ATOM     44  CA  ILE A  29      65.355  17.009  18.430  1.00 41.48           C
ATOM     45  C   ILE A  29      64.792  15.581  18.338  1.00 39.54           C
ATOM     46  O   ILE A  29      63.778  15.271  18.959  1.00 37.62           O
ATOM     47  CB  ILE A  29      66.033  17.361  19.789  1.00 42.03           C
ATOM     48  CG1 ILE A  29      66.858  18.675  19.722  1.00 42.76           C
ATOM     49  CG2 ILE A  29      66.988  16.250  20.260  1.00 40.73           C
ATOM     50  CD1 ILE A  29      66.078  19.958  20.005  1.00 43.58           C
ATOM     51  N   ILE A  30      65.466  14.715  17.565  1.00 37.33           N
ATOM     52  CA  ILE A  30      65.146  13.299  17.390  1.00 36.71           C
ATOM     53  C   ILE A  30      66.408  12.504  17.723  1.00 36.70           C
ATOM     54  O   ILE A  30      67.330  12.426  16.917  1.00 34.65           O
ATOM     55  CB  ILE A  30      64.563  13.015  15.977  1.00 36.66           C
ATOM     56  CG1 ILE A  30      63.232  13.772  15.770  1.00 35.03           C
ATOM     57  CG2 ILE A  30      64.381  11.499  15.728  1.00 35.81           C
ATOM     58  CD1 ILE A  30      62.654  13.684  14.360  1.00 34.27           C
ATOM     59  N   LEU A  31      66.442  11.914  18.922  1.00 38.24           N
ATOM     60  CA  LEU A  31      67.536  11.092  19.415  1.00 39.35           C
ATOM     61  C   LEU A  31      67.183   9.626  19.167  1.00 39.67           C
ATOM     62  O   LEU A  31      66.371   9.046  19.883  1.00 38.78           O
ATOM     63  CB  LEU A  31      67.646  11.312  20.933  1.00 39.27           C
ATOM     64  CG  LEU A  31      68.390  12.577  21.419  1.00 38.51           C
ATOM     65  CD1 LEU A  31      68.938  13.548  20.363  1.00 35.79           C
ATOM     66  CD2 LEU A  31      67.569  13.321  22.462  1.00 38.71           C
ATOM     67  N   VAL A  32      67.811   9.022  18.155  1.00 39.61           N
ATOM     68  CA  VAL A  32      67.652   7.611  17.839  1.00 40.31           C
ATOM     69  C   VAL A  32      68.832   6.869  18.485  1.00 40.23           C
ATOM     70  O   VAL A  32      69.989   7.233  18.279  1.00 39.43           O
ATOM     71  CB  VAL A  32      67.643   7.404  16.304  1.00 41.52           C
ATOM     72  CG1 VAL A  32      67.265   5.957  15.959  1.00 40.17           C
ATOM     73  CG2 VAL A  32      66.683   8.367  15.579  1.00 40.02           C
ATOM     74  N   MET A  33      68.525   5.823  19.261  1.00 40.93           N
ATOM     75  CA  MET A  33      69.492   4.960  19.924  1.00 41.20           C
ATOM     76  C   MET A  33      69.124   3.510  19.614  1.00 42.03           C
ATOM     77  O   MET A  33      68.107   3.004  20.085  1.00 42.40           O
ATOM     78  CB  MET A  33      69.557   5.291  21.431  1.00 40.27           C
ATOM     79  CG  MET A  33      70.560   4.426  22.216  1.00 40.56           C
ATOM     80  SD  MET A  33      70.837   4.946  23.932  1.00 41.06           S
ATOM     81  CE  MET A  33      72.067   6.253  23.682  1.00 40.07           C
ATOM     82  N   ALA A  34      69.998   2.837  18.855  1.00 42.45           N
ATOM     83  CA  ALA A  34      70.008   1.392  18.676  1.00 43.60           C
ATOM     84  C   ALA A  34      70.598   0.730  19.934  1.00 44.92           C
ATOM     85  O   ALA A  34      71.291   1.366  20.727  1.00 44.43           O
ATOM     86  CB  ALA A  34      70.897   1.072  17.467  1.00 44.47           C
ATOM     87  N   ASP A  35      70.293  -0.550  20.145  1.00 45.21           N
ATOM     88  CA  ASP A  35      70.714  -1.308  21.314  1.00 46.12           C
ATOM     89  C   ASP A  35      71.740  -2.350  20.868  1.00 48.31           C
ATOM     90  O   ASP A  35      71.386  -3.294  20.175  1.00 48.00           O
ATOM     91  CB  ASP A  35      69.444  -1.959  21.902  1.00 42.61           C
ATOM     92  CG  ASP A  35      69.539  -2.370  23.365  1.00 41.28           C
ATOM     93  OD1 ASP A  35      70.622  -2.229  23.973  1.00 35.58           O
ATOM     94  OD2 ASP A  35      68.488  -2.798  23.883  1.00 40.78           O
ATOM     95  N   ASP A  36      73.022  -2.181  21.221  1.00 51.04           N
ATOM     96  CA  ASP A  36      74.105  -3.128  20.897  1.00 53.93           C
ATOM     97  C   ASP A  36      74.454  -3.206  19.399  1.00 55.68           C
ATOM     98  O   ASP A  36      75.072  -4.180  18.975  1.00 56.23           O
ATOM     99  CB  ASP A  36      73.888  -4.550  21.494  1.00 54.27           C
ATOM    100  CG  ASP A  36      73.584  -4.555  22.985  1.00 55.49           C
ATOM    101  OD1 ASP A  36      74.408  -4.003  23.739  1.00 54.48           O
ATOM    102  OD2 ASP A  36      72.523  -5.075  23.382  1.00 57.48           O
ATOM    103  N   LEU A  37      74.081  -2.206  18.582  1.00 56.46           N
ATOM    104  CA  LEU A  37      74.534  -2.105  17.197  1.00 57.22           C
ATOM    105  C   LEU A  37      76.010  -1.698  17.228  1.00 57.30           C
ATOM    106  O   LEU A  37      76.375  -0.694  17.842  1.00 57.06           O
ATOM    107  CB  LEU A  37      73.698  -1.054  16.441  1.00 58.31           C
ATOM    108  CG  LEU A  37      74.114  -0.783  14.975  1.00 59.64           C
ATOM    109  CD1 LEU A  37      73.714  -1.933  14.042  1.00 60.32           C
ATOM    110  CD2 LEU A  37      73.505   0.540  14.508  1.00 58.96           C
ATOM    111  N   GLY A  38      76.850  -2.479  16.541  1.00 57.78           N
ATOM    112  CA  GLY A  38      78.287  -2.293  16.558  1.00 58.29           C
ATOM    113  C   GLY A  38      78.695  -1.306  15.474  1.00 59.00           C
ATOM    114  O   GLY A  38      78.001  -1.134  14.471  1.00 58.56           O
ATOM    115  N   ILE A  39      79.831  -0.637  15.707  1.00 59.60           N
ATOM    116  CA  ILE A  39      80.435   0.372  14.834  1.00 60.57           C
ATOM    117  C   ILE A  39      80.785  -0.144  13.420  1.00 61.79           C
ATOM    118  O   ILE A  39      80.917   0.665  12.506  1.00 62.18           O
ATOM    119  CB  ILE A  39      81.632   1.028  15.586  1.00 59.54           C
ATOM    120  CG1 ILE A  39      82.345   2.160  14.812  1.00 58.63           C
ATOM    121  CG2 ILE A  39      82.677   0.002  16.060  1.00 59.00           C
ATOM    122  CD1 ILE A  39      81.450   3.348  14.449  1.00 58.25           C
ATOM    123  N   GLY A  40      80.854  -1.468  13.215  1.00 62.98           N
ATOM    124  CA  GLY A  40      81.179  -2.108  11.946  1.00 64.52           C
ATOM    125  C   GLY A  40      79.984  -2.801  11.279  1.00 65.25           C
ATOM    126  O   GLY A  40      80.207  -3.604  10.375  1.00 66.28           O
ATOM    127  N   ASP A  41      78.740  -2.502  11.700  1.00 65.42           N
ATOM    128  CA  ASP A  41      77.498  -3.038  11.124  1.00 65.30           C
ATOM    129  C   ASP A  41      76.792  -2.083  10.135  1.00 65.75           C
ATOM    130  O   ASP A  41      76.338  -2.599   9.113  1.00 66.21           O
ATOM    131  CB  ASP A  41      76.512  -3.470  12.233  1.00 65.58           C
ATOM    132  CG  ASP A  41      77.000  -4.684  13.022  1.00 66.17           C
ATOM    133  OD1 ASP A  41      77.167  -4.546  14.252  1.00 65.45           O
ATOM    134  OD2 ASP A  41      77.153  -5.754  12.394  1.00 66.33           O
ATOM    135  N   PRO A  42      76.672  -0.745  10.347  1.00 65.67           N
ATOM    136  CA  PRO A  42      76.128   0.175   9.330  1.00 65.52           C
ATOM    137  C   PRO A  42      76.969   0.219   8.039  1.00 65.52           C
ATOM    138  O   PRO A  42      78.173  -0.048   8.055  1.00 64.00           O
ATOM    139  CB  PRO A  42      76.131   1.574   9.964  1.00 65.33           C
ATOM    140  CG  PRO A  42      76.340   1.365  11.453  1.00 65.68           C
ATOM    141  CD  PRO A  42      76.907  -0.045  11.611  1.00 65.53           C
ATOM    142  N   GLY A  43      76.335   0.635   6.934  1.00 65.68           N
ATOM    143  CA  GLY A  43      76.925   0.676   5.603  1.00 66.36           C
ATOM    144  C   GLY A  43      77.822   1.902   5.417  1.00 66.25           C
ATOM    145  O   GLY A  43      78.892   1.789   4.822  1.00 65.86           O
ATOM    146  N   CYS A  44      77.435   3.040   6.017  1.00 66.38           N
ATOM    147  CA  CYS A  44      78.206   4.279   6.125  1.00 66.89           C
ATOM    148  C   CYS A  44      79.402   4.196   7.102  1.00 66.46           C
ATOM    149  O   CYS A  44      79.986   5.231   7.404  1.00 66.20           O
ATOM    150  CB  CYS A  44      77.251   5.435   6.518  1.00 67.54           C
ATOM    151  SG  CYS A  44      76.429   5.190   8.126  1.00 68.98           S
ATOM    152  N   TYR A  45      79.797   2.998   7.568  1.00 66.92           N
ATOM    153  CA  TYR A  45      80.919   2.766   8.481  1.00 67.93           C
ATOM    154  C   TYR A  45      81.899   1.671   8.029  1.00 69.48           C
ATOM    155  O   TYR A  45      82.903   1.456   8.709  1.00 69.82           O
ATOM    156  CB  TYR A  45      80.416   2.574   9.923  1.00 65.96           C
ATOM    157  CG  TYR A  45      80.144   3.857  10.683  1.00 63.56           C
ATOM    158  CD1 TYR A  45      78.826   4.318  10.868  1.00 62.92           C
ATOM    159  CD2 TYR A  45      81.220   4.579  11.239  1.00 62.22           C
ATOM    160  CE1 TYR A  45      78.579   5.465  11.642  1.00 61.60           C
ATOM    161  CE2 TYR A  45      80.975   5.733  12.007  1.00 61.63           C
ATOM    162  CZ  TYR A  45      79.653   6.161  12.224  1.00 61.77           C
ATOM    163  OH  TYR A  45      79.405   7.251  12.998  1.00 61.44           O
ATOM    164  N   GLY A  46      81.660   1.029   6.874  1.00 71.12           N
ATOM    165  CA  GLY A  46      82.584   0.083   6.249  1.00 73.22           C
ATOM    166  C   GLY A  46      81.996  -1.302   5.972  1.00 74.98           C
ATOM    167  O   GLY A  46      82.621  -2.059   5.228  1.00 75.70           O
ATOM    168  N   ASN A  47      80.802  -1.631   6.502  1.00 76.01           N
ATOM    169  CA  ASN A  47      80.058  -2.845   6.143  1.00 77.15           C
ATOM    170  C   ASN A  47      79.527  -2.689   4.703  1.00 77.31           C
ATOM    171  O   ASN A  47      79.195  -1.583   4.278  1.00 76.77           O
ATOM    172  CB  ASN A  47      78.880  -3.036   7.126  1.00 77.89           C
ATOM    173  CG  ASN A  47      78.410  -4.492   7.204  1.00 77.95           C
ATOM    174  OD1 ASN A  47      77.866  -5.022   6.238  1.00 77.08           O
ATOM    175  ND2 ASN A  47      78.636  -5.154   8.340  1.00 78.80           N
ATOM    176  N   LYS A  48      79.482  -3.797   3.948  1.00 77.77           N
ATOM    177  CA  LYS A  48      79.154  -3.818   2.519  1.00 78.36           C
ATOM    178  C   LYS A  48      77.987  -4.749   2.165  1.00 78.28           C
ATOM    179  O   LYS A  48      77.597  -4.796   1.000  1.00 78.39           O
ATOM    180  CB  LYS A  48      80.420  -4.164   1.706  1.00 78.26           C
ATOM    181  CG  LYS A  48      81.520  -3.099   1.816  1.00 78.81           C
ATOM    182  CD  LYS A  48      82.674  -3.331   0.831  1.00 78.91           C
ATOM    183  CE  LYS A  48      83.780  -2.275   0.954  1.00 79.34           C
ATOM    184  NZ  LYS A  48      83.306  -0.940   0.547  1.00 78.17           N
ATOM    185  N   THR A  49      77.425  -5.473   3.145  1.00 78.20           N
ATOM    186  CA  THR A  49      76.424  -6.528   2.955  1.00 78.41           C
ATOM    187  C   THR A  49      75.165  -6.353   3.813  1.00 78.49           C
ATOM    188  O   THR A  49      74.131  -6.921   3.459  1.00 78.35           O
ATOM    189  CB  THR A  49      77.069  -7.937   3.042  1.00 78.67           C
ATOM    190  OG1 THR A  49      78.091  -7.981   4.024  1.00 77.79           O
ATOM    191  CG2 THR A  49      77.635  -8.448   1.715  1.00 78.54           C
ATOM    192  N   ILE A  50      75.207  -5.536   4.878  1.00 78.39           N
ATOM    193  CA  ILE A  50      74.020  -5.123   5.627  1.00 78.19           C
ATOM    194  C   ILE A  50      73.406  -3.917   4.889  1.00 77.61           C
ATOM    195  O   ILE A  50      74.117  -2.987   4.501  1.00 77.61           O
ATOM    196  CB  ILE A  50      74.408  -4.698   7.072  1.00 79.13           C
ATOM    197  CG1 ILE A  50      75.127  -5.808   7.879  1.00 78.95           C
ATOM    198  CG2 ILE A  50      73.192  -4.184   7.865  1.00 79.27           C
ATOM    199  CD1 ILE A  50      74.221  -6.910   8.444  1.00 79.01           C
ATOM    200  N   ARG A  51      72.074  -3.931   4.733  1.00 77.32           N
ATOM    201  CA  ARG A  51      71.300  -2.841   4.147  1.00 77.62           C
ATOM    202  C   ARG A  51      70.889  -1.873   5.267  1.00 77.46           C
ATOM    203  O   ARG A  51      69.835  -2.036   5.883  1.00 77.66           O
ATOM    204  CB  ARG A  51      70.023  -3.420   3.490  1.00 78.23           C
ATOM    205  CG  ARG A  51      70.309  -4.407   2.350  1.00 79.29           C
ATOM    206  CD  ARG A  51      69.036  -5.085   1.828  1.00 79.04           C
ATOM    207  NE  ARG A  51      69.378  -6.244   0.995  1.00 79.43           N
ATOM    208  CZ  ARG A  51      69.749  -7.454   1.452  1.00 78.91           C
ATOM    209  NH1 ARG A  51      69.801  -7.740   2.762  1.00 77.97           N
ATOM    210  NH2 ARG A  51      70.085  -8.404   0.573  1.00 79.63           N
ATOM    211  N   THR A  52      71.678  -0.803   5.464  1.00 76.28           N
ATOM    212  CA  THR A  52      71.298   0.333   6.305  1.00 74.80           C
ATOM    213  C   THR A  52      71.117   1.620   5.466  1.00 73.99           C
ATOM    214  O   THR A  52      71.687   2.643   5.842  1.00 73.72           O
ATOM    215  CB  THR A  52      72.269   0.518   7.505  1.00 74.57           C
ATOM    216  OG1 THR A  52      73.536   0.994   7.105  1.00 73.38           O
ATOM    217  CG2 THR A  52      72.460  -0.714   8.392  1.00 73.83           C
ATOM    218  N   PRO A  53      70.304   1.651   4.380  1.00 72.79           N
ATOM    219  CA  PRO A  53      70.246   2.802   3.467  1.00 71.90           C
ATOM    220  C   PRO A  53      69.706   4.106   4.068  1.00 70.50           C
ATOM    221  O   PRO A  53      70.158   5.170   3.657  1.00 70.55           O
ATOM    222  CB  PRO A  53      69.392   2.334   2.279  1.00 71.79           C
ATOM    223  CG  PRO A  53      68.494   1.262   2.864  1.00 71.96           C
ATOM    224  CD  PRO A  53      69.358   0.620   3.944  1.00 72.41           C
ATOM    225  N   ASN A  54      68.783   4.043   5.038  1.00 69.20           N
ATOM    226  CA  ASN A  54      68.162   5.226   5.637  1.00 68.52           C
ATOM    227  C   ASN A  54      69.030   5.868   6.736  1.00 68.31           C
ATOM    228  O   ASN A  54      68.911   7.070   6.961  1.00 68.30           O
ATOM    229  CB  ASN A  54      66.800   4.845   6.228  1.00 67.27           C
ATOM    230  CG  ASN A  54      65.819   4.392   5.141  1.00 67.19           C
ATOM    231  OD1 ASN A  54      65.359   5.208   4.344  1.00 66.82           O
ATOM    232  ND2 ASN A  54      65.490   3.101   5.108  1.00 67.90           N
ATOM    233  N   ILE A  55      69.928   5.098   7.374  1.00 67.78           N
ATOM    234  CA  ILE A  55      70.958   5.577   8.304  1.00 67.53           C
ATOM    235  C   ILE A  55      72.168   6.133   7.514  1.00 67.95           C
ATOM    236  O   ILE A  55      72.833   7.049   8.001  1.00 68.48           O
ATOM    237  CB  ILE A  55      71.368   4.404   9.249  1.00 67.04           C
ATOM    238  CG1 ILE A  55      70.207   4.045  10.213  1.00 67.33           C
ATOM    239  CG2 ILE A  55      72.646   4.679  10.075  1.00 66.52           C
ATOM    240  CD1 ILE A  55      70.315   2.644  10.835  1.00 67.09           C
ATOM    241  N   ASP A  56      72.422   5.645   6.284  1.00 67.79           N
ATOM    242  CA  ASP A  56      73.414   6.206   5.353  1.00 67.41           C
ATOM    243  C   ASP A  56      72.889   7.509   4.718  1.00 66.28           C
ATOM    244  O   ASP A  56      73.670   8.434   4.494  1.00 65.15           O
ATOM    245  CB  ASP A  56      73.744   5.215   4.206  1.00 68.57           C
ATOM    246  CG  ASP A  56      74.162   3.800   4.625  1.00 69.68           C
ATOM    247  OD1 ASP A  56      74.594   3.619   5.784  1.00 70.03           O
ATOM    248  OD2 ASP A  56      74.018   2.900   3.770  1.00 69.92           O
ATOM    249  N   ARG A  57      71.560   7.611   4.520  1.00 65.79           N
ATOM    250  CA  ARG A  57      70.785   8.801   4.141  1.00 65.86           C
ATOM    251  C   ARG A  57      70.512   9.658   5.403  1.00 65.86           C
ATOM    252  O   ARG A  57      69.401  10.118   5.667  1.00 65.68           O
ATOM    253  CB  ARG A  57      69.473   8.297   3.491  1.00 66.19           C
ATOM    254  CG  ARG A  57      68.580   9.349   2.808  1.00 67.00           C
ATOM    255  CD  ARG A  57      67.377   8.725   2.084  1.00 67.83           C
ATOM    256  NE  ARG A  57      66.404   8.134   3.018  1.00 68.24           N
ATOM    257  CZ  ARG A  57      65.279   8.710   3.478  1.00 69.18           C
ATOM    258  NH1 ARG A  57      64.447   7.983   4.229  1.00 68.96           N
ATOM    259  NH2 ARG A  57      64.963   9.983   3.197  1.00 68.64           N
ATOM    260  N   LEU A  58      71.568   9.836   6.204  1.00 65.71           N
ATOM    261  CA  LEU A  58      71.629  10.519   7.484  1.00 65.50           C
ATOM    262  C   LEU A  58      73.080  10.965   7.728  1.00 65.66           C
ATOM    263  O   LEU A  58      73.308  12.079   8.196  1.00 66.36           O
ATOM    264  CB  LEU A  58      71.056   9.612   8.607  1.00 65.47           C
ATOM    265  CG  LEU A  58      69.880  10.200   9.406  1.00 65.14           C
ATOM    266  CD1 LEU A  58      69.349   9.178  10.421  1.00 65.27           C
ATOM    267  CD2 LEU A  58      70.261  11.497  10.116  1.00 65.03           C
ATOM    268  N   ALA A  59      74.054  10.107   7.368  1.00 65.38           N
ATOM    269  CA  ALA A  59      75.493  10.373   7.407  1.00 65.21           C
ATOM    270  C   ALA A  59      75.968  11.168   6.178  1.00 65.17           C
ATOM    271  O   ALA A  59      76.896  11.966   6.299  1.00 64.90           O
ATOM    272  CB  ALA A  59      76.226   9.021   7.407  1.00 63.64           C
ATOM    273  N   SER A  60      75.312  10.990   5.018  1.00 65.24           N
ATOM    274  CA  SER A  60      75.548  11.757   3.789  1.00 65.09           C
ATOM    275  C   SER A  60      74.850  13.133   3.824  1.00 65.19           C
ATOM    276  O   SER A  60      75.154  13.989   2.994  1.00 65.63           O
ATOM    277  CB  SER A  60      74.965  10.966   2.599  1.00 64.13           C
ATOM    278  OG  SER A  60      75.771   9.841   2.316  1.00 64.07           O
ATOM    279  N   GLY A  61      73.950  13.352   4.798  1.00 64.92           N
ATOM    280  CA  GLY A  61      73.168  14.569   4.978  1.00 64.57           C
ATOM    281  C   GLY A  61      73.606  15.388   6.198  1.00 63.92           C
ATOM    282  O   GLY A  61      73.092  16.489   6.390  1.00 64.50           O
ATOM    283  N   GLY A  62      74.537  14.873   7.018  1.00 63.00           N
ATOM    284  CA  GLY A  62      75.130  15.578   8.147  1.00 62.36           C
ATOM    285  C   GLY A  62      76.589  15.182   8.389  1.00 61.81           C
ATOM    286  O   GLY A  62      77.299  14.803   7.458  1.00 61.72           O
ATOM    287  N   VAL A  63      77.018  15.261   9.660  1.00 60.61           N
ATOM    288  CA  VAL A  63      78.301  14.749  10.147  1.00 60.22           C
ATOM    289  C   VAL A  63      78.197  13.254  10.478  1.00 59.86           C
ATOM    290  O   VAL A  63      77.137  12.750  10.853  1.00 59.91           O
ATOM    291  CB  VAL A  63      78.758  15.469  11.446  1.00 59.85           C
ATOM    292  CG1 VAL A  63      79.399  16.826  11.158  1.00 59.65           C
ATOM    293  CG2 VAL A  63      77.676  15.579  12.522  1.00 60.36           C
ATOM    294  N   LYS A  64      79.355  12.589  10.415  1.00 59.05           N
ATOM    295  CA  LYS A  64      79.592  11.253  10.928  1.00 58.12           C
ATOM    296  C   LYS A  64      80.760  11.353  11.916  1.00 57.85           C
ATOM    297  O   LYS A  64      81.894  11.627  11.519  1.00 58.19           O
ATOM    298  CB  LYS A  64      79.886  10.326   9.739  1.00 58.05           C
ATOM    299  CG  LYS A  64      79.990   8.849  10.143  1.00 59.00           C
ATOM    300  CD  LYS A  64      80.305   7.928   8.963  1.00 59.49           C
ATOM    301  CE  LYS A  64      81.775   7.993   8.517  1.00 59.40           C
ATOM    302  NZ  LYS A  64      81.992   7.221   7.284  1.00 59.93           N
ATOM    303  N   LEU A  65      80.475  11.111  13.203  1.00 57.04           N
ATOM    304  CA  LEU A  65      81.444  11.038  14.290  1.00 56.77           C
ATOM    305  C   LEU A  65      82.132   9.670  14.195  1.00 56.14           C
ATOM    306  O   LEU A  65      81.502   8.624  14.359  1.00 57.25           O
ATOM    307  CB  LEU A  65      80.722  11.141  15.656  1.00 57.17           C
ATOM    308  CG  LEU A  65      79.829  12.384  15.858  1.00 57.64           C
ATOM    309  CD1 LEU A  65      79.150  12.351  17.231  1.00 57.50           C
ATOM    310  CD2 LEU A  65      80.607  13.694  15.693  1.00 57.03           C
ATOM    311  N   THR A  66      83.433   9.699  13.889  1.00 55.23           N
ATOM    312  CA  THR A  66      84.270   8.521  13.671  1.00 53.88           C
ATOM    313  C   THR A  66      84.878   8.035  15.004  1.00 53.28           C
ATOM    314  O   THR A  66      85.341   6.898  15.068  1.00 53.17           O
ATOM    315  CB  THR A  66      85.388   8.934  12.678  1.00 53.76           C
ATOM    316  OG1 THR A  66      84.769   9.339  11.472  1.00 52.68           O
ATOM    317  CG2 THR A  66      86.390   7.828  12.303  1.00 54.54           C
ATOM    318  N   GLN A  67      84.833   8.861  16.065  1.00 52.50           N
ATOM    319  CA  GLN A  67      85.337   8.575  17.405  1.00 51.73           C
ATOM    320  C   GLN A  67      84.303   8.985  18.461  1.00 50.20           C
ATOM    321  O   GLN A  67      84.611   9.754  19.372  1.00 49.89           O
ATOM    322  CB  GLN A  67      86.752   9.174  17.584  1.00 52.26           C
ATOM    323  CG  GLN A  67      87.499   8.631  18.825  1.00 53.53           C
ATOM    324  CD  GLN A  67      88.819   9.333  19.160  1.00 56.35           C
ATOM    325  OE1 GLN A  67      89.455   8.976  20.145  1.00 58.66           O
ATOM    326  NE2 GLN A  67      89.253  10.326  18.384  1.00 55.87           N
ATOM    327  N   HIS A  68      83.066   8.475  18.334  1.00 48.71           N
ATOM    328  CA  HIS A  68      82.017   8.655  19.334  1.00 47.81           C
ATOM    329  C   HIS A  68      82.126   7.517  20.352  1.00 47.26           C
ATOM    330  O   HIS A  68      82.222   6.352  19.970  1.00 46.62           O
ATOM    331  CB  HIS A  68      80.638   8.620  18.655  1.00 47.85           C
ATOM    332  CG  HIS A  68      79.562   9.316  19.444  1.00 47.94           C
ATOM    333  ND1 HIS A  68      79.715  10.604  19.926  1.00 47.88           N
ATOM    334  CD2 HIS A  68      78.296   8.929  19.819  1.00 46.99           C
ATOM    335  CE1 HIS A  68      78.567  10.951  20.506  1.00 46.92           C
ATOM    336  NE2 HIS A  68      77.668   9.978  20.493  1.00 48.29           N
ATOM    337  N   LEU A  69      82.168   7.883  21.639  1.00 46.27           N
ATOM    338  CA  LEU A  69      82.571   7.032  22.749  1.00 45.56           C
ATOM    339  C   LEU A  69      81.433   6.951  23.772  1.00 44.76           C
ATOM    340  O   LEU A  69      81.140   7.925  24.463  1.00 44.33           O
ATOM    341  CB  LEU A  69      83.875   7.585  23.374  1.00 45.33           C
ATOM    342  CG  LEU A  69      85.084   7.641  22.407  1.00 44.86           C
ATOM    343  CD1 LEU A  69      86.159   8.604  22.921  1.00 44.68           C
ATOM    344  CD2 LEU A  69      85.690   6.259  22.117  1.00 45.06           C
ATOM    345  N   ALA A  70      80.836   5.755  23.899  1.00 43.93           N
ATOM    346  CA  ALA A  70      79.902   5.337  24.940  1.00 41.95           C
ATOM    347  C   ALA A  70      80.536   5.505  26.328  1.00 41.48           C
ATOM    348  O   ALA A  70      81.663   5.056  26.544  1.00 41.01           O
ATOM    349  CB  ALA A  70      79.503   3.877  24.694  1.00 42.04           C
ATOM    350  N   ALA A  71      79.817   6.148  27.263  1.00 39.94           N
ATOM    351  CA  ALA A  71      80.286   6.428  28.625  1.00 37.33           C
ATOM    352  C   ALA A  71      80.419   5.167  29.501  1.00 36.27           C
ATOM    353  O   ALA A  71      81.036   5.227  30.565  1.00 35.39           O
ATOM    354  CB  ALA A  71      79.288   7.382  29.288  1.00 37.90           C
ATOM    355  N   SER A  72      79.872   4.030  29.039  1.00 35.49           N
ATOM    356  CA  SER A  72      80.057   2.702  29.605  1.00 37.75           C
ATOM    357  C   SER A  72      79.809   1.608  28.552  1.00 38.93           C
ATOM    358  O   SER A  72      79.001   1.820  27.647  1.00 39.64           O
ATOM    359  CB  SER A  72      79.199   2.524  30.872  1.00 38.13           C
ATOM    360  OG  SER A  72      79.976   2.767  32.024  1.00 40.73           O
ATOM    361  N   PRO A  73      80.452   0.425  28.672  1.00 39.81           N
ATOM    362  CA  PRO A  73      80.234  -0.718  27.774  1.00 40.14           C
ATOM    363  C   PRO A  73      78.987  -1.576  28.112  1.00 40.68           C
ATOM    364  O   PRO A  73      78.767  -2.586  27.444  1.00 41.96           O
ATOM    365  CB  PRO A  73      81.524  -1.531  27.921  1.00 40.18           C
ATOM    366  CG  PRO A  73      81.947  -1.309  29.363  1.00 40.16           C
ATOM    367  CD  PRO A  73      81.521   0.134  29.634  1.00 38.87           C
ATOM    368  N   LEU A  74      78.153  -1.164  29.088  1.00 40.53           N
ATOM    369  CA  LEU A  74      76.866  -1.779  29.433  1.00 39.44           C
ATOM    370  C   LEU A  74      75.700  -0.798  29.232  1.00 38.51           C
ATOM    371  O   LEU A  74      75.895   0.417  29.182  1.00 38.52           O
ATOM    372  CB  LEU A  74      76.894  -2.278  30.890  1.00 38.94           C
ATOM    373  CG  LEU A  74      77.833  -3.467  31.176  1.00 39.23           C
ATOM    374  CD1 LEU A  74      77.685  -3.891  32.641  1.00 37.79           C
ATOM    375  CD2 LEU A  74      77.582  -4.681  30.265  1.00 36.84           C
ATOM    376  N   THR A  76      72.420   0.013  30.952  1.00 36.03           N
ATOM    377  CA  THR A  76      71.971   0.885  32.046  1.00 35.55           C
ATOM    378  C   THR A  76      72.901   2.083  32.353  1.00 34.60           C
ATOM    379  O   THR A  76      72.394   3.203  32.352  1.00 35.18           O
ATOM    380  CB  THR A  76      71.646   0.060  33.316  1.00 36.08           C
ATOM    381  OG1 THR A  76      70.571  -0.817  33.050  1.00 37.46           O
ATOM    382  CG2 THR A  76      71.200   0.923  34.507  1.00 35.52           C
ATOM    383  N   PRO A  77      74.225   1.907  32.590  1.00 33.06           N
ATOM    384  CA  PRO A  77      75.128   3.031  32.875  1.00 31.93           C
ATOM    385  C   PRO A  77      75.349   3.976  31.682  1.00 30.80           C
ATOM    386  O   PRO A  77      75.423   5.185  31.895  1.00 28.97           O
ATOM    387  CB  PRO A  77      76.436   2.393  33.364  1.00 31.87           C
ATOM    388  CG  PRO A  77      76.426   0.991  32.792  1.00 32.56           C
ATOM    389  CD  PRO A  77      74.949   0.636  32.666  1.00 32.78           C
ATOM    390  N   SER A  78      75.392   3.470  30.437  1.00 30.10           N
ATOM    391  CA  SER A  78      75.574   4.314  29.254  1.00 30.32           C
ATOM    392  C   SER A  78      74.321   5.149  28.934  1.00 30.26           C
ATOM    393  O   SER A  78      74.450   6.303  28.531  1.00 29.99           O
ATOM    394  CB  SER A  78      75.923   3.440  28.043  1.00 30.26           C
ATOM    395  OG  SER A  78      76.304   4.287  26.981  1.00 31.64           O
ATOM    396  N   ARG A  79      73.122   4.586  29.155  1.00 28.98           N
ATOM    397  CA  ARG A  79      71.833   5.257  28.987  1.00 29.39           C
ATOM    398  C   ARG A  79      71.567   6.263  30.112  1.00 30.17           C
ATOM    399  O   ARG A  79      70.932   7.284  29.865  1.00 29.61           O
ATOM    400  CB  ARG A  79      70.724   4.194  28.988  1.00 28.90           C
ATOM    401  CG  ARG A  79      70.737   3.385  27.692  1.00 29.17           C
ATOM    402  CD  ARG A  79      69.891   2.118  27.772  1.00 28.74           C
ATOM    403  NE  ARG A  79      70.071   1.350  26.537  1.00 29.75           N
ATOM    404  CZ  ARG A  79      69.346   1.511  25.423  1.00 28.27           C
ATOM    405  NH1 ARG A  79      69.610   0.774  24.340  1.00 21.69           N
ATOM    406  NH2 ARG A  79      68.364   2.414  25.382  1.00 25.88           N
ATOM    407  N   ALA A  80      72.100   6.020  31.320  1.00 30.20           N
ATOM    408  CA  ALA A  80      72.057   6.953  32.440  1.00 32.04           C
ATOM    409  C   ALA A  80      72.942   8.173  32.173  1.00 32.83           C
ATOM    410  O   ALA A  80      72.528   9.295  32.452  1.00 32.62           O
ATOM    411  CB  ALA A  80      72.572   6.246  33.694  1.00 29.90           C
ATOM    412  N   ALA A  81      74.130   7.949  31.589  1.00 34.46           N
ATOM    413  CA  ALA A  81      75.104   8.976  31.248  1.00 35.18           C
ATOM    414  C   ALA A  81      74.715   9.774  29.997  1.00 35.13           C
ATOM    415  O   ALA A  81      75.035  10.957  29.912  1.00 35.78           O
ATOM    416  CB  ALA A  81      76.439   8.274  30.989  1.00 36.35           C
ATOM    417  N   PHE A  82      73.974   9.153  29.066  1.00 34.52           N
ATOM    418  CA  PHE A  82      73.347   9.788  27.911  1.00 34.40           C
ATOM    419  C   PHE A  82      72.283  10.794  28.368  1.00 35.69           C
ATOM    420  O   PHE A  82      72.313  11.951  27.948  1.00 36.42           O
ATOM    421  CB  PHE A  82      72.699   8.680  27.057  1.00 33.58           C
ATOM    422  CG  PHE A  82      71.851   9.142  25.891  1.00 34.00           C
ATOM    423  CD1 PHE A  82      72.452   9.822  24.818  1.00 33.49           C
ATOM    424  CD2 PHE A  82      70.463   8.884  25.876  1.00 34.03           C
ATOM    425  CE1 PHE A  82      71.668  10.235  23.730  1.00 33.87           C
ATOM    426  CE2 PHE A  82      69.682   9.292  24.779  1.00 34.94           C
ATOM    427  CZ  PHE A  82      70.289   9.963  23.704  1.00 34.41           C
ATOM    428  N   MET A  83      71.374  10.338  29.246  1.00 36.55           N
ATOM    429  CA  MET A  83      70.258  11.102  29.785  1.00 35.94           C
ATOM    430  C   MET A  83      70.703  12.311  30.616  1.00 35.57           C
ATOM    431  O   MET A  83      70.096  13.365  30.464  1.00 34.98           O
ATOM    432  CB  MET A  83      69.338  10.173  30.603  1.00 35.98           C
ATOM    433  CG  MET A  83      68.482   9.255  29.715  1.00 36.04           C
ATOM    434  SD  MET A  83      67.164  10.078  28.785  1.00 41.21           S
ATOM    435  CE  MET A  83      66.732   8.725  27.659  1.00 38.22           C
ATOM    436  N   THR A  84      71.750  12.178  31.449  1.00 34.98           N
ATOM    437  CA  THR A  84      72.180  13.201  32.411  1.00 35.19           C
ATOM    438  C   THR A  84      73.404  14.024  31.970  1.00 35.44           C
ATOM    439  O   THR A  84      73.618  15.101  32.525  1.00 34.65           O
ATOM    440  CB  THR A  84      72.512  12.514  33.759  1.00 35.41           C
ATOM    441  OG1 THR A  84      73.584  11.594  33.649  1.00 34.71           O
ATOM    442  CG2 THR A  84      71.300  11.834  34.403  1.00 35.57           C
ATOM    443  N   GLY A  85      74.237  13.528  31.041  1.00 35.84           N
ATOM    444  CA  GLY A  85      75.453  14.216  30.601  1.00 36.54           C
ATOM    445  C   GLY A  85      76.644  14.003  31.550  1.00 38.16           C
ATOM    446  O   GLY A  85      77.644  14.709  31.441  1.00 38.57           O
ATOM    447  N   ARG A  86      76.494  13.092  32.521  1.00 38.84           N
ATOM    448  CA  ARG A  86      77.364  12.867  33.671  1.00 38.61           C
ATOM    449  C   ARG A  86      77.842  11.416  33.665  1.00 39.52           C
ATOM    450  O   ARG A  86      77.097  10.536  33.237  1.00 39.80           O
ATOM    451  CB  ARG A  86      76.540  13.161  34.943  1.00 37.65           C
ATOM    452  CG  ARG A  86      76.312  14.665  35.156  1.00 37.82           C
ATOM    453  CD  ARG A  86      75.090  15.040  36.010  1.00 39.38           C
ATOM    454  NE  ARG A  86      75.022  14.331  37.292  1.00 41.23           N
ATOM    455  CZ  ARG A  86      75.784  14.551  38.375  1.00 42.47           C
ATOM    456  NH1 ARG A  86      76.806  15.418  38.353  1.00 44.55           N
ATOM    457  NH2 ARG A  86      75.505  13.892  39.504  1.00 42.04           N
ATOM    458  N   TYR A  87      79.063  11.143  34.163  1.00 40.39           N
ATOM    459  CA  TYR A  87      79.590   9.779  34.294  1.00 42.21           C
ATOM    460  C   TYR A  87      78.695   8.934  35.225  1.00 41.44           C
ATOM    461  O   TYR A  87      78.205   9.481  36.216  1.00 41.89           O
ATOM    462  CB  TYR A  87      81.035   9.765  34.837  1.00 43.55           C
ATOM    463  CG  TYR A  87      82.122  10.119  33.842  1.00 45.59           C
ATOM    464  CD1 TYR A  87      82.334   9.323  32.697  1.00 45.69           C
ATOM    465  CD2 TYR A  87      82.946  11.234  34.075  1.00 46.41           C
ATOM    466  CE1 TYR A  87      83.335   9.672  31.771  1.00 46.12           C
ATOM    467  CE2 TYR A  87      83.935  11.596  33.142  1.00 46.11           C
ATOM    468  CZ  TYR A  87      84.123  10.821  31.982  1.00 46.89           C
ATOM    469  OH  TYR A  87      85.055  11.193  31.058  1.00 47.68           O
ATOM    470  N   PRO A  88      78.473   7.630  34.930  1.00 41.16           N
ATOM    471  CA  PRO A  88      77.615   6.715  35.709  1.00 41.06           C
ATOM    472  C   PRO A  88      77.843   6.701  37.235  1.00 41.99           C
ATOM    473  O   PRO A  88      76.896   6.514  37.993  1.00 41.71           O
ATOM    474  CB  PRO A  88      77.895   5.322  35.130  1.00 41.30           C
ATOM    475  CG  PRO A  88      78.390   5.567  33.721  1.00 40.92           C
ATOM    476  CD  PRO A  88      79.023   6.949  33.754  1.00 41.54           C
ATOM    477  N   VAL A  89      79.091   6.928  37.672  1.00 41.84           N
ATOM    478  CA  VAL A  89      79.539   6.963  39.064  1.00 42.20           C
ATOM    479  C   VAL A  89      79.066   8.201  39.854  1.00 42.96           C
ATOM    480  O   VAL A  89      79.002   8.125  41.079  1.00 42.39           O
ATOM    481  CB  VAL A  89      81.090   6.897  39.084  1.00 42.86           C
ATOM    482  CG1 VAL A  89      81.589   5.515  38.633  1.00 42.24           C
ATOM    483  CG2 VAL A  89      81.774   8.013  38.265  1.00 43.46           C
ATOM    484  N   ARG A  90      78.717   9.318  39.186  1.00 44.02           N
ATOM    485  CA  ARG A  90      78.252  10.551  39.835  1.00 45.39           C
ATOM    486  C   ARG A  90      76.804  10.429  40.334  1.00 45.28           C
ATOM    487  O   ARG A  90      76.443  11.073  41.317  1.00 45.66           O
ATOM    488  CB  ARG A  90      78.288  11.723  38.835  1.00 46.72           C
ATOM    489  CG  ARG A  90      79.684  12.039  38.290  1.00 49.21           C
ATOM    490  CD  ARG A  90      79.723  13.418  37.622  1.00 52.81           C
ATOM    491  NE  ARG A  90      81.038  13.694  37.045  1.00 55.26           N
ATOM    492  CZ  ARG A  90      82.133  14.089  37.708  1.00 55.56           C
ATOM    493  NH1 ARG A  90      83.262  14.325  37.034  1.00 55.37           N
ATOM    494  NH2 ARG A  90      82.117  14.252  39.035  1.00 56.12           N
ATOM    495  N   SER A  91      76.002   9.592  39.661  1.00 44.53           N
ATOM    496  CA  SER A  91      74.634   9.238  40.017  1.00 43.33           C
ATOM    497  C   SER A  91      74.570   7.887  40.764  1.00 42.55           C
ATOM    498  O   SER A  91      73.506   7.518  41.255  1.00 40.13           O
ATOM    499  CB  SER A  91      73.828   9.191  38.699  1.00 43.11           C
ATOM    500  OG  SER A  91      74.257   8.182  37.808  1.00 43.33           O
ATOM    501  N   GLY A  92      75.678   7.129  40.851  1.00 42.82           N
ATOM    502  CA  GLY A  92      75.739   5.861  41.583  1.00 43.18           C
ATOM    503  C   GLY A  92      75.185   4.679  40.774  1.00 43.94           C
ATOM    504  O   GLY A  92      74.904   3.623  41.335  1.00 43.59           O
ATOM    505  N   MET A  93      74.970   4.892  39.469  1.00 45.26           N
ATOM    506  CA  MET A  93      74.252   4.045  38.527  1.00 46.02           C
ATOM    507  C   MET A  93      75.240   3.131  37.781  1.00 46.80           C
ATOM    508  O   MET A  93      75.224   3.028  36.555  1.00 46.55           O
ATOM    509  CB  MET A  93      73.559   5.025  37.566  1.00 46.20           C
ATOM    510  CG  MET A  93      72.427   4.429  36.743  1.00 47.89           C
ATOM    511  SD  MET A  93      70.904   4.081  37.641  1.00 45.41           S
ATOM    512  CE  MET A  93      69.828   4.142  36.195  1.00 47.17           C
ATOM    513  N   ALA A  94      76.117   2.476  38.552  1.00 48.26           N
ATOM    514  CA  ALA A  94      77.192   1.616  38.091  1.00 50.25           C
ATOM    515  C   ALA A  94      77.570   0.692  39.252  1.00 51.54           C
ATOM    516  O   ALA A  94      77.822   1.171  40.358  1.00 51.81           O
ATOM    517  CB  ALA A  94      78.349   2.492  37.583  1.00 50.34           C
ATOM    518  N   SER A  95      77.577  -0.627  39.011  1.00 52.64           N
ATOM    519  CA  SER A  95      77.735  -1.652  40.040  1.00 54.26           C
ATOM    520  C   SER A  95      79.203  -1.961  40.371  1.00 55.13           C
ATOM    521  O   SER A  95      80.106  -1.779  39.558  1.00 56.23           O
ATOM    522  CB  SER A  95      77.060  -2.941  39.527  1.00 54.80           C
ATOM    523  OG  SER A  95      77.817  -3.639  38.558  1.00 54.86           O
ATOM    524  N   TRP A  96      79.404  -2.510  41.573  1.00 56.03           N
ATOM    525  CA  TRP A  96      80.649  -3.134  42.017  1.00 57.04           C
ATOM    526  C   TRP A  96      80.565  -4.664  41.853  1.00 57.04           C
ATOM    527  O   TRP A  96      81.597  -5.329  41.854  1.00 56.90           O
ATOM    528  CB  TRP A  96      80.844  -2.802  43.510  1.00 57.70           C
ATOM    529  CG  TRP A  96      80.745  -1.341  43.842  1.00 58.26           C
ATOM    530  CD1 TRP A  96      79.601  -0.694  44.159  1.00 59.29           C
ATOM    531  CD2 TRP A  96      81.795  -0.327  43.864  1.00 59.06           C
ATOM    532  NE1 TRP A  96      79.861   0.645  44.351  1.00 59.79           N
ATOM    533  CE2 TRP A  96      81.200   0.931  44.188  1.00 59.54           C
ATOM    534  CE3 TRP A  96      83.191  -0.336  43.634  1.00 59.74           C
ATOM    535  CZ2 TRP A  96      81.949   2.117  44.277  1.00 59.69           C
ATOM    536  CZ3 TRP A  96      83.953   0.848  43.715  1.00 59.75           C
ATOM    537  CH2 TRP A  96      83.335   2.073  44.037  1.00 59.32           C
ATOM    538  N   SER A  97      79.349  -5.218  41.693  1.00 56.71           N
ATOM    539  CA  SER A  97      79.065  -6.635  41.480  1.00 57.43           C
ATOM    540  C   SER A  97      79.148  -7.006  39.981  1.00 57.69           C
ATOM    541  O   SER A  97      79.474  -6.176  39.130  1.00 58.20           O
ATOM    542  CB  SER A  97      77.650  -6.917  42.043  1.00 58.16           C
ATOM    543  OG  SER A  97      76.622  -6.356  41.254  1.00 59.25           O
ATOM    544  N   ARG A  98      78.840  -8.275  39.668  1.00 58.00           N
ATOM    545  CA  ARG A  98      78.799  -8.827  38.312  1.00 58.80           C
ATOM    546  C   ARG A  98      77.563  -8.365  37.513  1.00 57.99           C
ATOM    547  O   ARG A  98      77.571  -8.463  36.286  1.00 57.86           O
ATOM    548  CB  ARG A  98      78.746 -10.366  38.413  1.00 60.67           C
ATOM    549  CG  ARG A  98      79.988 -10.985  39.074  1.00 63.20           C
ATOM    550  CD  ARG A  98      80.074 -12.503  38.892  1.00 65.00           C
ATOM    551  NE  ARG A  98      79.029 -13.219  39.630  1.00 66.55           N
ATOM    552  CZ  ARG A  98      78.886 -14.555  39.640  1.00 67.20           C
ATOM    553  NH1 ARG A  98      77.867 -15.100  40.315  1.00 68.46           N
ATOM    554  NH2 ARG A  98      79.742 -15.351  38.983  1.00 67.57           N
ATOM    555  N   THR A  99      76.515  -7.865  38.189  1.00 57.30           N
ATOM    556  CA  THR A  99      75.276  -7.379  37.587  1.00 55.77           C
ATOM    557  C   THR A  99      75.393  -5.856  37.408  1.00 53.79           C
ATOM    558  O   THR A  99      75.249  -5.099  38.366  1.00 53.58           O
ATOM    559  CB  THR A  99      74.082  -7.765  38.509  1.00 56.86           C
ATOM    560  OG1 THR A  99      74.151  -7.198  39.806  1.00 57.33           O
ATOM    561  CG2 THR A  99      73.924  -9.285  38.663  1.00 56.82           C
ATOM    562  N   GLY A 100      75.655  -5.413  36.170  1.00 50.23           N
ATOM    563  CA  GLY A 100      75.883  -4.010  35.818  1.00 46.32           C
ATOM    564  C   GLY A 100      74.746  -3.392  35.002  1.00 43.66           C
ATOM    565  O   GLY A 100      74.863  -2.243  34.581  1.00 42.53           O
ATOM    566  N   VAL A 101      73.641  -4.133  34.819  1.00 40.60           N
ATOM    567  CA  VAL A 101      72.365  -3.686  34.264  1.00 39.04           C
ATOM    568  C   VAL A 101      71.224  -4.273  35.106  1.00 38.46           C
ATOM    569  O   VAL A 101      71.397  -5.331  35.716  1.00 39.57           O
ATOM    570  CB  VAL A 101      72.252  -3.952  32.741  1.00 37.90           C
ATOM    571  CG1 VAL A 101      73.424  -3.386  31.929  1.00 36.95           C
ATOM    572  CG2 VAL A 101      72.015  -5.427  32.374  1.00 37.85           C
ATOM    573  N   PHE A 102      70.066  -3.592  35.155  1.00 36.75           N
ATOM    574  CA  PHE A 102      68.890  -4.061  35.894  1.00 34.80           C
ATOM    575  C   PHE A 102      68.241  -5.220  35.129  1.00 33.92           C
ATOM    576  O   PHE A 102      68.036  -5.137  33.919  1.00 34.23           O
ATOM    577  CB  PHE A 102      67.860  -2.920  36.039  1.00 32.90           C
ATOM    578  CG  PHE A 102      68.345  -1.731  36.848  1.00 31.90           C
ATOM    579  CD1 PHE A 102      68.872  -1.911  38.145  1.00 33.47           C
ATOM    580  CD2 PHE A 102      68.285  -0.437  36.296  1.00 31.64           C
ATOM    581  CE1 PHE A 102      69.384  -0.812  38.859  1.00 31.58           C
ATOM    582  CE2 PHE A 102      68.790   0.661  37.014  1.00 30.35           C
ATOM    583  CZ  PHE A 102      69.359   0.474  38.288  1.00 31.05           C
ATOM    584  N   LEU A 103      67.934  -6.307  35.845  1.00 33.23           N
ATOM    585  CA  LEU A 103      67.345  -7.536  35.309  1.00 33.15           C
ATOM    586  C   LEU A 103      65.913  -7.747  35.824  1.00 33.53           C
ATOM    587  O   LEU A 103      65.255  -8.683  35.375  1.00 34.12           O
ATOM    588  CB  LEU A 103      68.272  -8.721  35.686  1.00 34.83           C
ATOM    589  CG  LEU A 103      69.322  -9.148  34.625  1.00 37.17           C
ATOM    590  CD1 LEU A 103      69.884  -8.017  33.751  1.00 35.10           C
ATOM    591  CD2 LEU A 103      70.497  -9.882  35.291  1.00 35.81           C
ATOM    592  N   PHE A 104      65.415  -6.875  36.720  1.00 32.12           N
ATOM    593  CA  PHE A 104      64.091  -6.957  37.329  1.00 30.70           C
ATOM    594  C   PHE A 104      63.406  -5.589  37.281  1.00 29.67           C
ATOM    595  O   PHE A 104      63.976  -4.603  37.747  1.00 29.99           O
ATOM    596  CB  PHE A 104      64.193  -7.534  38.757  1.00 32.39           C
ATOM    597  CG  PHE A 104      64.795  -8.926  38.810  1.00 34.97           C
ATOM    598  CD1 PHE A 104      66.170  -9.085  39.082  1.00 36.14           C
ATOM    599  CD2 PHE A 104      64.002 -10.057  38.522  1.00 36.84           C
ATOM    600  CE1 PHE A 104      66.758 -10.362  39.036  1.00 37.42           C
ATOM    601  CE2 PHE A 104      64.588 -11.337  38.487  1.00 38.07           C
ATOM    602  CZ  PHE A 104      65.968 -11.487  38.732  1.00 37.50           C
ATOM    603  N   THR A 105      62.172  -5.535  36.746  1.00 27.32           N
ATOM    604  CA  THR A 105      61.313  -4.339  36.723  1.00 26.35           C
ATOM    605  C   THR A 105      60.863  -3.926  38.138  1.00 26.33           C
ATOM    606  O   THR A 105      60.669  -2.740  38.402  1.00 26.70           O
ATOM    607  CB  THR A 105      60.059  -4.589  35.843  1.00 26.55           C
ATOM    608  OG1 THR A 105      59.254  -5.639  36.345  1.00 27.38           O
ATOM    609  CG2 THR A 105      60.367  -4.825  34.361  1.00 24.38           C
ATOM    610  N   ALA A 106      60.723  -4.915  39.035  1.00 26.15           N
ATOM    611  CA  ALA A 106      60.295  -4.782  40.419  1.00 25.44           C
ATOM    612  C   ALA A 106      61.510  -4.732  41.365  1.00 26.43           C
ATOM    613  O   ALA A 106      61.504  -5.361  42.422  1.00 27.50           O
ATOM    614  CB  ALA A 106      59.432  -6.010  40.730  1.00 24.48           C
ATOM    615  N   SER A 107      62.539  -3.957  40.995  1.00 27.20           N
ATOM    616  CA  SER A 107      63.692  -3.613  41.824  1.00 27.90           C
ATOM    617  C   SER A 107      63.704  -2.093  42.041  1.00 27.89           C
ATOM    618  O   SER A 107      63.260  -1.333  41.177  1.00 27.73           O
ATOM    619  CB  SER A 107      64.983  -4.164  41.186  1.00 27.97           C
ATOM    620  OG  SER A 107      65.385  -3.473  40.018  1.00 26.78           O
ATOM    621  N   SER A 108      64.183  -1.658  43.218  1.00 28.54           N
ATOM    622  CA  SER A 108      64.128  -0.267  43.680  1.00 27.48           C
ATOM    623  C   SER A 108      65.279   0.624  43.174  1.00 28.62           C
ATOM    624  O   SER A 108      65.401   1.766  43.620  1.00 30.91           O
ATOM    625  CB  SER A 108      64.055  -0.258  45.219  1.00 26.44           C
ATOM    626  OG  SER A 108      65.207  -0.767  45.843  1.00 24.75           O
ATOM    627  N   GLY A 109      66.079   0.141  42.214  1.00 28.07           N
ATOM    628  CA  GLY A 109      67.208   0.854  41.641  1.00 27.81           C
ATOM    629  C   GLY A 109      66.821   1.438  40.289  1.00 27.80           C
ATOM    630  O   GLY A 109      66.110   0.811  39.504  1.00 28.74           O
ATOM    631  N   GLY A 110      67.315   2.649  40.026  1.00 26.97           N
ATOM    632  CA  GLY A 110      67.015   3.423  38.838  1.00 28.56           C
ATOM    633  C   GLY A 110      67.581   4.831  38.944  1.00 28.37           C
ATOM    634  O   GLY A 110      68.089   5.201  39.998  1.00 29.73           O
ATOM    635  N   LEU A 111      67.500   5.614  37.852  1.00 28.10           N
ATOM    636  CA  LEU A 111      68.131   6.930  37.709  1.00 27.06           C
ATOM    637  C   LEU A 111      67.692   7.835  38.866  1.00 27.81           C
ATOM    638  O   LEU A 111      66.492   8.086  38.946  1.00 25.56           O
ATOM    639  CB  LEU A 111      67.768   7.561  36.346  1.00 25.63           C
ATOM    640  CG  LEU A 111      68.568   8.836  35.999  1.00 23.01           C
ATOM    641  CD1 LEU A 111      70.047   8.511  35.726  1.00 22.58           C
ATOM    642  CD2 LEU A 111      67.955   9.559  34.793  1.00 22.27           C
ATOM    643  N   PRO A 112      68.595   8.237  39.794  1.00 29.11           N
ATOM    644  CA  PRO A 112      68.242   8.931  41.039  1.00 30.54           C
ATOM    645  C   PRO A 112      67.296  10.119  40.843  1.00 32.08           C
ATOM    646  O   PRO A 112      67.418  10.860  39.868  1.00 33.10           O
ATOM    647  CB  PRO A 112      69.565   9.392  41.643  1.00 30.21           C
ATOM    648  CG  PRO A 112      70.611   8.466  41.070  1.00 29.72           C
ATOM    649  CD  PRO A 112      70.034   7.966  39.749  1.00 29.48           C
ATOM    650  N   THR A 113      66.334  10.264  41.761  1.00 32.76           N
ATOM    651  CA  THR A 113      65.265  11.262  41.725  1.00 33.89           C
ATOM    652  C   THR A 113      65.768  12.727  41.672  1.00 34.02           C
ATOM    653  O   THR A 113      65.047  13.601  41.194  1.00 33.68           O
ATOM    654  CB  THR A 113      64.312  10.972  42.914  1.00 34.28           C
ATOM    655  OG1 THR A 113      63.104  11.690  42.777  1.00 35.15           O
ATOM    656  CG2 THR A 113      64.906  11.291  44.299  1.00 32.92           C
ATOM    657  N   ASP A 114      67.013  12.973  42.123  1.00 34.46           N
ATOM    658  CA  ASP A 114      67.692  14.270  42.141  1.00 34.66           C
ATOM    659  C   ASP A 114      68.515  14.539  40.857  1.00 35.56           C
ATOM    660  O   ASP A 114      68.967  15.671  40.682  1.00 33.35           O
ATOM    661  CB  ASP A 114      68.624  14.328  43.387  1.00 36.27           C
ATOM    662  CG  ASP A 114      69.785  13.322  43.493  1.00 39.12           C
ATOM    663  OD1 ASP A 114      70.545  13.453  44.476  1.00 40.33           O
ATOM    664  OD2 ASP A 114      69.900  12.437  42.620  1.00 41.64           O
ATOM    665  N   GLU A 115      68.695  13.552  39.956  1.00 35.82           N
ATOM    666  CA  GLU A 115      69.366  13.723  38.663  1.00 36.04           C
ATOM    667  C   GLU A 115      68.397  14.384  37.678  1.00 35.18           C
ATOM    668  O   GLU A 115      67.204  14.075  37.655  1.00 34.28           O
ATOM    669  CB  GLU A 115      69.776  12.357  38.069  1.00 36.18           C
ATOM    670  CG  GLU A 115      70.980  11.702  38.771  1.00 36.65           C
ATOM    671  CD  GLU A 115      72.310  12.434  38.574  1.00 35.53           C
ATOM    672  OE1 GLU A 115      72.516  13.003  37.480  1.00 33.76           O
ATOM    673  OE2 GLU A 115      73.131  12.387  39.515  1.00 36.52           O
ATOM    674  N   ILE A 116      68.941  15.300  36.869  1.00 35.06           N
ATOM    675  CA  ILE A 116      68.216  16.082  35.879  1.00 33.41           C
ATOM    676  C   ILE A 116      68.652  15.561  34.505  1.00 33.05           C
ATOM    677  O   ILE A 116      69.844  15.550  34.192  1.00 33.04           O
ATOM    678  CB  ILE A 116      68.574  17.584  36.058  1.00 34.61           C
ATOM    679  CG1 ILE A 116      68.202  18.109  37.467  1.00 34.10           C
ATOM    680  CG2 ILE A 116      67.898  18.453  34.983  1.00 36.02           C
ATOM    681  CD1 ILE A 116      68.791  19.489  37.795  1.00 33.58           C
ATOM    682  N   THR A 117      67.672  15.151  33.688  1.00 33.40           N
ATOM    683  CA  THR A 117      67.875  14.712  32.311  1.00 33.58           C
ATOM    684  C   THR A 117      67.745  15.903  31.344  1.00 34.97           C
ATOM    685  O   THR A 117      67.168  16.935  31.698  1.00 36.32           O
ATOM    686  CB  THR A 117      66.811  13.645  31.954  1.00 34.41           C
ATOM    687  OG1 THR A 117      65.510  14.197  31.978  1.00 35.81           O
ATOM    688  CG2 THR A 117      66.862  12.410  32.861  1.00 32.31           C
ATOM    689  N   PHE A 118      68.243  15.740  30.102  1.00 35.07           N
ATOM    690  CA  PHE A 118      68.033  16.692  29.004  1.00 34.19           C
ATOM    691  C   PHE A 118      66.547  16.826  28.632  1.00 34.88           C
ATOM    692  O   PHE A 118      66.146  17.870  28.129  1.00 34.11           O
ATOM    693  CB  PHE A 118      68.882  16.333  27.757  1.00 32.61           C
ATOM    694  CG  PHE A 118      68.627  14.986  27.096  1.00 32.91           C
ATOM    695  CD1 PHE A 118      67.455  14.774  26.338  1.00 32.95           C
ATOM    696  CD2 PHE A 118      69.568  13.942  27.216  1.00 32.25           C
ATOM    697  CE1 PHE A 118      67.181  13.511  25.789  1.00 32.65           C
ATOM    698  CE2 PHE A 118      69.319  12.694  26.613  1.00 31.05           C
ATOM    699  CZ  PHE A 118      68.115  12.468  25.925  1.00 31.66           C
ATOM    700  N   ALA A 119      65.732  15.789  28.903  1.00 34.86           N
ATOM    701  CA  ALA A 119      64.292  15.791  28.694  1.00 36.28           C
ATOM    702  C   ALA A 119      63.579  16.715  29.681  1.00 36.50           C
ATOM    703  O   ALA A 119      62.643  17.395  29.279  1.00 36.96           O
ATOM    704  CB  ALA A 119      63.752  14.360  28.822  1.00 36.28           C
ATOM    705  N   LYS A 120      64.040  16.795  30.941  1.00 36.31           N
ATOM    706  CA  LYS A 120      63.484  17.689  31.955  1.00 37.31           C
ATOM    707  C   LYS A 120      63.874  19.141  31.634  1.00 37.21           C
ATOM    708  O   LYS A 120      63.015  20.017  31.682  1.00 35.93           O
ATOM    709  CB  LYS A 120      63.993  17.249  33.349  1.00 37.42           C
ATOM    710  CG  LYS A 120      63.083  17.662  34.526  1.00 35.93           C
ATOM    711  CD  LYS A 120      63.299  19.101  35.024  1.00 37.44           C
ATOM    712  CE  LYS A 120      62.345  19.521  36.152  1.00 38.12           C
ATOM    713  NZ  LYS A 120      60.973  19.725  35.660  1.00 41.43           N
ATOM    714  N   LEU A 121      65.134  19.369  31.220  1.00 36.92           N
ATOM    715  CA  LEU A 121      65.682  20.641  30.739  1.00 35.33           C
ATOM    716  C   LEU A 121      64.895  21.214  29.548  1.00 35.42           C
ATOM    717  O   LEU A 121      64.540  22.389  29.562  1.00 36.31           O
ATOM    718  CB  LEU A 121      67.180  20.429  30.385  1.00 32.99           C
ATOM    719  CG  LEU A 121      68.201  21.251  31.200  1.00 33.02           C
ATOM    720  CD1 LEU A 121      67.965  21.169  32.711  1.00 28.22           C
ATOM    721  CD2 LEU A 121      69.625  20.783  30.868  1.00 31.02           C
ATOM    722  N   LEU A 122      64.582  20.367  28.555  1.00 35.07           N
ATOM    723  CA  LEU A 122      63.823  20.708  27.354  1.00 36.84           C
ATOM    724  C   LEU A 122      62.338  20.936  27.666  1.00 38.42           C
ATOM    725  O   LEU A 122      61.765  21.896  27.152  1.00 38.36           O
ATOM    726  CB  LEU A 122      63.988  19.556  26.331  1.00 33.74           C
ATOM    727  CG  LEU A 122      65.295  19.570  25.488  1.00 33.04           C
ATOM    728  CD1 LEU A 122      64.998  19.972  24.038  1.00 33.06           C
ATOM    729  CD2 LEU A 122      66.452  20.414  26.068  1.00 30.43           C
ATOM    730  N   LYS A 123      61.726  20.105  28.530  1.00 39.62           N
ATOM    731  CA  LYS A 123      60.321  20.213  28.932  1.00 40.92           C
ATOM    732  C   LYS A 123      60.026  21.510  29.709  1.00 42.20           C
ATOM    733  O   LYS A 123      58.946  22.075  29.544  1.00 41.77           O
ATOM    734  CB  LYS A 123      59.931  18.989  29.785  1.00 40.66           C
ATOM    735  CG  LYS A 123      58.412  18.816  29.990  1.00 43.04           C
ATOM    736  CD  LYS A 123      57.982  18.735  31.462  1.00 44.25           C
ATOM    737  CE  LYS A 123      58.410  17.428  32.142  1.00 45.58           C
ATOM    738  NZ  LYS A 123      57.876  17.334  33.510  1.00 47.12           N
ATOM    739  N   ASP A 124      60.994  22.008  30.500  1.00 43.00           N
ATOM    740  CA  ASP A 124      60.907  23.280  31.226  1.00 43.30           C
ATOM    741  C   ASP A 124      61.031  24.506  30.302  1.00 44.14           C
ATOM    742  O   ASP A 124      60.545  25.574  30.673  1.00 44.58           O
ATOM    743  CB  ASP A 124      62.011  23.367  32.307  1.00 43.49           C
ATOM    744  CG  ASP A 124      61.882  22.370  33.466  1.00 43.38           C
ATOM    745  OD1 ASP A 124      60.857  21.653  33.545  1.00 44.01           O
ATOM    746  OD2 ASP A 124      62.824  22.349  34.287  1.00 43.26           O
ATOM    747  N   GLN A 125      61.613  24.362  29.097  1.00 44.52           N
ATOM    748  CA  GLN A 125      61.601  25.400  28.060  1.00 44.04           C
ATOM    749  C   GLN A 125      60.327  25.342  27.201  1.00 43.81           C
ATOM    750  O   GLN A 125      60.096  26.252  26.408  1.00 44.89           O
ATOM    751  CB  GLN A 125      62.835  25.238  27.138  1.00 43.96           C
ATOM    752  CG  GLN A 125      64.182  25.451  27.852  1.00 43.72           C
ATOM    753  CD  GLN A 125      64.250  26.754  28.652  1.00 44.61           C
ATOM    754  OE1 GLN A 125      63.998  27.830  28.117  1.00 44.17           O
ATOM    755  NE2 GLN A 125      64.566  26.658  29.946  1.00 44.80           N
ATOM    756  N   GLY A 126      59.483  24.315  27.370  1.00 42.63           N
ATOM    757  CA  GLY A 126      58.166  24.230  26.753  1.00 41.83           C
ATOM    758  C   GLY A 126      58.096  23.191  25.637  1.00 42.33           C
ATOM    759  O   GLY A 126      57.096  23.166  24.919  1.00 42.23           O
ATOM    760  N   TYR A 127      59.130  22.345  25.476  1.00 40.83           N
ATOM    761  CA  TYR A 127      59.131  21.261  24.500  1.00 39.75           C
ATOM    762  C   TYR A 127      58.144  20.169  24.921  1.00 39.14           C
ATOM    763  O   TYR A 127      58.017  19.849  26.103  1.00 38.71           O
ATOM    764  CB  TYR A 127      60.519  20.597  24.380  1.00 39.51           C
ATOM    765  CG  TYR A 127      61.522  21.286  23.473  1.00 39.71           C
ATOM    766  CD1 TYR A 127      62.007  22.583  23.744  1.00 41.00           C
ATOM    767  CD2 TYR A 127      61.995  20.594  22.343  1.00 40.30           C
ATOM    768  CE1 TYR A 127      62.955  23.173  22.883  1.00 40.77           C
ATOM    769  CE2 TYR A 127      62.936  21.178  21.483  1.00 41.71           C
ATOM    770  CZ  TYR A 127      63.428  22.466  21.758  1.00 42.35           C
ATOM    771  OH  TYR A 127      64.367  23.016  20.939  1.00 42.55           O
ATOM    772  N   SER A 128      57.511  19.555  23.917  1.00 38.62           N
ATOM    773  CA  SER A 128      56.790  18.301  24.062  1.00 38.86           C
ATOM    774  C   SER A 128      57.840  17.188  24.031  1.00 38.66           C
ATOM    775  O   SER A 128      58.647  17.128  23.106  1.00 38.74           O
ATOM    776  CB  SER A 128      55.855  18.139  22.856  1.00 40.85           C
ATOM    777  OG  SER A 128      54.738  18.983  23.027  1.00 43.92           O
ATOM    778  N   THR A 129      57.852  16.332  25.055  1.00 36.33           N
ATOM    779  CA  THR A 129      58.893  15.335  25.279  1.00 35.11           C
ATOM    780  C   THR A 129      58.267  13.932  25.287  1.00 34.94           C
ATOM    781  O   THR A 129      57.245  13.709  25.937  1.00 33.58           O
ATOM    782  CB  THR A 129      59.669  15.706  26.566  1.00 33.98           C
ATOM    783  OG1 THR A 129      58.792  15.767  27.666  1.00 32.34           O
ATOM    784  CG2 THR A 129      60.401  17.057  26.508  1.00 34.99           C
ATOM    785  N   ALA A 130      58.882  12.987  24.557  1.00 32.83           N
ATOM    786  CA  ALA A 130      58.463  11.591  24.476  1.00 31.38           C
ATOM    787  C   ALA A 130      59.641  10.627  24.376  1.00 29.26           C
ATOM    788  O   ALA A 130      60.602  10.890  23.656  1.00 26.96           O
ATOM    789  CB  ALA A 130      57.453  11.369  23.349  1.00 29.66           C
ATOM    790  N   LEU A 131      59.519   9.493  25.079  1.00 28.91           N
ATOM    791  CA  LEU A 131      60.394   8.334  24.976  1.00 29.58           C
ATOM    792  C   LEU A 131      59.584   7.205  24.331  1.00 29.56           C
ATOM    793  O   LEU A 131      58.517   6.840  24.821  1.00 28.89           O
ATOM    794  CB  LEU A 131      60.869   7.933  26.389  1.00 28.91           C
ATOM    795  CG  LEU A 131      61.753   6.664  26.460  1.00 30.28           C
ATOM    796  CD1 LEU A 131      63.078   6.816  25.698  1.00 31.16           C
ATOM    797  CD2 LEU A 131      62.028   6.301  27.917  1.00 31.65           C
ATOM    798  N   ILE A 132      60.116   6.646  23.240  1.00 29.45           N
ATOM    799  CA  ILE A 132      59.546   5.536  22.491  1.00 30.58           C
ATOM    800  C   ILE A 132      60.553   4.383  22.552  1.00 30.68           C
ATOM    801  O   ILE A 132      61.616   4.453  21.943  1.00 28.04           O
ATOM    802  CB  ILE A 132      59.228   5.993  21.045  1.00 30.51           C
ATOM    803  CG1 ILE A 132      58.241   7.184  20.983  1.00 30.79           C
ATOM    804  CG2 ILE A 132      58.745   4.834  20.154  1.00 31.80           C
ATOM    805  CD1 ILE A 132      56.864   6.934  21.611  1.00 28.45           C
ATOM    806  N   GLY A 133      60.206   3.325  23.293  1.00 30.30           N
ATOM    807  CA  GLY A 133      60.935   2.073  23.381  1.00 30.24           C
ATOM    808  C   GLY A 133      61.563   1.885  24.762  1.00 30.65           C
ATOM    809  O   GLY A 133      60.893   2.034  25.781  1.00 29.78           O
ATOM    810  N   LYS A 134      62.842   1.496  24.782  1.00 32.18           N
ATOM    811  CA  LYS A 134      63.585   1.068  25.960  1.00 32.40           C
ATOM    812  C   LYS A 134      64.038   2.249  26.838  1.00 32.18           C
ATOM    813  O   LYS A 134      64.578   3.238  26.346  1.00 30.09           O
ATOM    814  CB  LYS A 134      64.802   0.275  25.442  1.00 32.38           C
ATOM    815  CG  LYS A 134      65.756  -0.212  26.537  1.00 32.51           C
ATOM    816  CD  LYS A 134      66.837  -1.143  25.995  1.00 31.93           C
ATOM    817  CE  LYS A 134      67.906  -1.389  27.055  1.00 33.11           C
ATOM    818  NZ  LYS A 134      68.923  -2.348  26.609  1.00 32.57           N
ATOM    819  N   TRP A 135      63.860   2.094  28.157  1.00 31.49           N
ATOM    820  CA  TRP A 135      64.336   3.008  29.190  1.00 31.85           C
ATOM    821  C   TRP A 135      65.572   2.388  29.857  1.00 31.60           C
ATOM    822  O   TRP A 135      66.692   2.825  29.593  1.00 30.91           O
ATOM    823  CB  TRP A 135      63.185   3.233  30.192  1.00 32.68           C
ATOM    824  CG  TRP A 135      63.448   4.149  31.351  1.00 33.80           C
ATOM    825  CD1 TRP A 135      63.225   3.832  32.644  1.00 34.04           C
ATOM    826  CD2 TRP A 135      63.941   5.526  31.356  1.00 34.11           C
ATOM    827  NE1 TRP A 135      63.492   4.925  33.439  1.00 34.21           N
ATOM    828  CE2 TRP A 135      63.908   6.010  32.699  1.00 34.68           C
ATOM    829  CE3 TRP A 135      64.405   6.427  30.369  1.00 34.27           C
ATOM    830  CZ2 TRP A 135      64.264   7.328  33.039  1.00 34.35           C
ATOM    831  CZ3 TRP A 135      64.768   7.747  30.698  1.00 36.09           C
ATOM    832  CH2 TRP A 135      64.689   8.205  32.026  1.00 34.46           C
ATOM    833  N   HIS A 136      65.360   1.368  30.705  1.00 30.45           N
ATOM    834  CA  HIS A 136      66.360   0.548  31.390  1.00 29.50           C
ATOM    835  C   HIS A 136      67.009   1.233  32.601  1.00 28.69           C
ATOM    836  O   HIS A 136      68.085   0.817  33.030  1.00 28.46           O
ATOM    837  CB  HIS A 136      67.377  -0.079  30.415  1.00 29.55           C
ATOM    838  CG  HIS A 136      67.992  -1.378  30.876  1.00 32.22           C
ATOM    839  ND1 HIS A 136      69.078  -1.951  30.213  1.00 31.77           N
ATOM    840  CD2 HIS A 136      67.624  -2.212  31.914  1.00 31.34           C
ATOM    841  CE1 HIS A 136      69.310  -3.091  30.843  1.00 30.83           C
ATOM    842  NE2 HIS A 136      68.485  -3.290  31.867  1.00 31.56           N
ATOM    843  N   LEU A 137      66.365   2.280  33.137  1.00 28.69           N
ATOM    844  CA  LEU A 137      66.852   3.085  34.251  1.00 29.74           C
ATOM    845  C   LEU A 137      65.869   3.042  35.430  1.00 30.57           C
ATOM    846  O   LEU A 137      65.749   4.025  36.156  1.00 31.54           O
ATOM    847  CB  LEU A 137      67.140   4.536  33.803  1.00 30.65           C
ATOM    848  CG  LEU A 137      67.984   4.748  32.532  1.00 29.44           C
ATOM    849  CD1 LEU A 137      68.125   6.246  32.235  1.00 30.12           C
ATOM    850  CD2 LEU A 137      69.374   4.117  32.630  1.00 27.88           C
ATOM    851  N   GLY A 138      65.145   1.926  35.611  1.00 29.88           N
ATOM    852  CA  GLY A 138      64.315   1.662  36.781  1.00 29.75           C
ATOM    853  C   GLY A 138      62.839   1.963  36.538  1.00 29.77           C
ATOM    854  O   GLY A 138      62.430   2.294  35.425  1.00 30.88           O
ATOM    855  N   MET A 139      62.048   1.873  37.614  1.00 30.01           N
ATOM    856  CA  MET A 139      60.615   2.134  37.616  1.00 32.08           C
ATOM    857  C   MET A 139      60.213   2.848  38.906  1.00 31.58           C
ATOM    858  O   MET A 139      59.950   4.046  38.892  1.00 31.32           O
ATOM    859  CB  MET A 139      59.837   0.829  37.332  1.00 33.06           C
ATOM    860  CG  MET A 139      58.335   1.041  37.078  1.00 36.49           C
ATOM    861  SD  MET A 139      57.803   0.861  35.358  1.00 41.06           S
ATOM    862  CE  MET A 139      58.815   2.122  34.534  1.00 43.05           C
ATOM    863  N   SER A 140      60.152   2.088  40.005  1.00 31.14           N
ATOM    864  CA  SER A 140      59.587   2.473  41.293  1.00 30.79           C
ATOM    865  C   SER A 140      60.594   2.223  42.423  1.00 31.14           C
ATOM    866  O   SER A 140      61.554   1.481  42.231  1.00 29.25           O
ATOM    867  CB  SER A 140      58.278   1.689  41.486  1.00 29.43           C
ATOM    868  OG  SER A 140      57.205   2.355  40.851  1.00 28.09           O
ATOM    869  N   CYS A 141      60.384   2.868  43.583  1.00 30.21           N
ATOM    870  CA  CYS A 141      61.302   2.890  44.724  1.00 30.65           C
ATOM    871  C   CYS A 141      60.779   2.023  45.878  1.00 29.74           C
ATOM    872  O   CYS A 141      61.414   1.035  46.244  1.00 27.83           O
ATOM    873  CB  CYS A 141      61.457   4.346  45.230  1.00 34.10           C
ATOM    874  SG  CYS A 141      62.655   5.353  44.327  1.00 40.81           S
ATOM    875  N   HIS A 142      59.640   2.415  46.466  1.00 29.29           N
ATOM    876  CA  HIS A 142      59.090   1.881  47.710  1.00 27.67           C
ATOM    877  C   HIS A 142      57.699   1.269  47.500  1.00 28.97           C
ATOM    878  O   HIS A 142      57.410   0.217  48.064  1.00 28.76           O
ATOM    879  CB  HIS A 142      59.068   3.014  48.758  1.00 24.73           C
ATOM    880  CG  HIS A 142      58.475   2.616  50.087  1.00 24.09           C
ATOM    881  ND1 HIS A 142      57.145   2.828  50.415  1.00 23.04           N
ATOM    882  CD2 HIS A 142      59.017   1.937  51.154  1.00 23.04           C
ATOM    883  CE1 HIS A 142      56.946   2.281  51.616  1.00 22.63           C
ATOM    884  NE2 HIS A 142      58.038   1.725  52.127  1.00 23.91           N
ATOM    885  N   SER A 143      56.855   1.922  46.693  1.00 30.11           N
ATOM    886  CA  SER A 143      55.532   1.473  46.271  1.00 31.62           C
ATOM    887  C   SER A 143      55.589   1.217  44.763  1.00 31.89           C
ATOM    888  O   SER A 143      56.244   1.975  44.050  1.00 32.77           O
ATOM    889  CB  SER A 143      54.530   2.606  46.577  1.00 31.71           C
ATOM    890  OG  SER A 143      53.225   2.300  46.123  1.00 34.57           O
ATOM    891  N   LYS A 144      54.865   0.199  44.261  1.00 32.05           N
ATOM    892  CA  LYS A 144      54.757  -0.118  42.828  1.00 33.78           C
ATOM    893  C   LYS A 144      54.221   1.038  41.953  1.00 33.99           C
ATOM    894  O   LYS A 144      54.449   1.021  40.745  1.00 33.22           O
ATOM    895  CB  LYS A 144      53.938  -1.417  42.619  1.00 36.01           C
ATOM    896  CG  LYS A 144      52.409  -1.282  42.758  1.00 38.53           C
ATOM    897  CD  LYS A 144      51.626  -2.598  42.597  1.00 39.98           C
ATOM    898  CE  LYS A 144      51.871  -3.644  43.695  1.00 41.91           C
ATOM    899  NZ  LYS A 144      51.481  -3.146  45.026  1.00 42.65           N
ATOM    900  N   THR A 145      53.552   2.039  42.556  1.00 34.95           N
ATOM    901  CA  THR A 145      52.941   3.189  41.890  1.00 35.31           C
ATOM    902  C   THR A 145      53.561   4.547  42.271  1.00 34.82           C
ATOM    903  O   THR A 145      52.988   5.566  41.881  1.00 34.45           O
ATOM    904  CB  THR A 145      51.401   3.187  42.093  1.00 36.49           C
ATOM    905  OG1 THR A 145      51.060   3.355  43.457  1.00 37.86           O
ATOM    906  CG2 THR A 145      50.676   1.960  41.531  1.00 38.48           C
ATOM    907  N   ASP A 146      54.708   4.616  42.982  1.00 33.01           N
ATOM    908  CA  ASP A 146      55.382   5.907  43.218  1.00 30.32           C
ATOM    909  C   ASP A 146      56.069   6.408  41.933  1.00 29.97           C
ATOM    910  O   ASP A 146      56.111   7.616  41.713  1.00 29.06           O
ATOM    911  CB  ASP A 146      56.375   5.857  44.412  1.00 30.76           C
ATOM    912  CG  ASP A 146      57.594   4.927  44.353  1.00 33.49           C
ATOM    913  OD1 ASP A 146      57.831   4.271  45.387  1.00 31.48           O
ATOM    914  OD2 ASP A 146      58.316   4.918  43.333  1.00 34.29           O
ATOM    915  N   PHE A 147      56.576   5.486  41.090  1.00 29.11           N
ATOM    916  CA  PHE A 147      57.160   5.716  39.768  1.00 28.76           C
ATOM    917  C   PHE A 147      58.372   6.672  39.795  1.00 28.34           C
ATOM    918  O   PHE A 147      58.603   7.398  38.833  1.00 26.45           O
ATOM    919  CB  PHE A 147      56.057   6.126  38.761  1.00 29.35           C
ATOM    920  CG  PHE A 147      55.119   4.992  38.386  1.00 28.47           C
ATOM    921  CD1 PHE A 147      53.751   5.057  38.717  1.00 28.93           C
ATOM    922  CD2 PHE A 147      55.610   3.868  37.689  1.00 29.04           C
ATOM    923  CE1 PHE A 147      52.885   4.005  38.361  1.00 29.11           C
ATOM    924  CE2 PHE A 147      54.747   2.816  37.333  1.00 28.58           C
ATOM    925  CZ  PHE A 147      53.383   2.881  37.674  1.00 27.48           C
ATOM    926  N   CYS A 148      59.143   6.670  40.899  1.00 28.63           N
ATOM    927  CA  CYS A 148      60.260   7.576  41.202  1.00 29.78           C
ATOM    928  C   CYS A 148      61.361   7.659  40.122  1.00 29.15           C
ATOM    929  O   CYS A 148      61.993   8.705  39.979  1.00 30.28           O
ATOM    930  CB  CYS A 148      60.867   7.171  42.562  1.00 31.36           C
ATOM    931  SG  CYS A 148      61.775   5.602  42.515  1.00 35.16           S
ATOM    932  N   HIS A 149      61.580   6.553  39.389  1.00 29.72           N
ATOM    933  CA  HIS A 149      62.600   6.376  38.359  1.00 29.92           C
ATOM    934  C   HIS A 149      61.988   6.151  36.966  1.00 29.79           C
ATOM    935  O   HIS A 149      62.734   5.902  36.020  1.00 31.14           O
ATOM    936  CB  HIS A 149      63.491   5.167  38.709  1.00 31.27           C
ATOM    937  CG  HIS A 149      64.159   5.164  40.060  1.00 32.66           C
ATOM    938  ND1 HIS A 149      64.790   6.286  40.603  1.00 33.73           N
ATOM    939  CD2 HIS A 149      64.341   4.095  40.914  1.00 32.95           C
ATOM    940  CE1 HIS A 149      65.337   5.859  41.733  1.00 33.75           C
ATOM    941  NE2 HIS A 149      65.108   4.565  41.964  1.00 34.71           N
ATOM    942  N   HIS A 150      60.654   6.246  36.821  1.00 30.65           N
ATOM    943  CA  HIS A 150      59.916   6.155  35.558  1.00 31.47           C
ATOM    944  C   HIS A 150      60.291   7.353  34.659  1.00 31.61           C
ATOM    945  O   HIS A 150      60.564   8.430  35.194  1.00 32.16           O
ATOM    946  CB  HIS A 150      58.407   6.184  35.904  1.00 31.60           C
ATOM    947  CG  HIS A 150      57.427   5.908  34.788  1.00 33.64           C
ATOM    948  ND1 HIS A 150      57.105   6.859  33.813  1.00 36.28           N
ATOM    949  CD2 HIS A 150      56.706   4.761  34.531  1.00 33.28           C
ATOM    950  CE1 HIS A 150      56.261   6.246  32.997  1.00 35.62           C
ATOM    951  NE2 HIS A 150      56.004   4.997  33.369  1.00 36.42           N
ATOM    952  N   PRO A 151      60.283   7.217  33.314  1.00 31.37           N
ATOM    953  CA  PRO A 151      60.570   8.329  32.395  1.00 31.75           C
ATOM    954  C   PRO A 151      59.671   9.578  32.520  1.00 31.46           C
ATOM    955  O   PRO A 151      60.150  10.673  32.231  1.00 32.46           O
ATOM    956  CB  PRO A 151      60.592   7.714  30.988  1.00 32.73           C
ATOM    957  CG  PRO A 151      59.859   6.390  31.118  1.00 32.94           C
ATOM    958  CD  PRO A 151      60.000   5.983  32.577  1.00 31.05           C
ATOM    959  N   LEU A 152      58.427   9.461  33.021  1.00 31.85           N
ATOM    960  CA  LEU A 152      57.549  10.608  33.290  1.00 30.86           C
ATOM    961  C   LEU A 152      57.897  11.386  34.575  1.00 31.36           C
ATOM    962  O   LEU A 152      57.428  12.513  34.737  1.00 31.18           O
ATOM    963  CB  LEU A 152      56.069  10.166  33.328  1.00 29.80           C
ATOM    964  CG  LEU A 152      55.329  10.243  31.976  1.00 28.94           C
ATOM    965  CD1 LEU A 152      56.056   9.539  30.823  1.00 28.79           C
ATOM    966  CD2 LEU A 152      53.899   9.709  32.128  1.00 27.71           C
ATOM    967  N   HIS A 153      58.750  10.830  35.448  1.00 30.18           N
ATOM    968  CA  HIS A 153      59.372  11.515  36.587  1.00 28.77           C
ATOM    969  C   HIS A 153      60.813  11.960  36.251  1.00 29.69           C
ATOM    970  O   HIS A 153      61.513  12.479  37.120  1.00 29.93           O
ATOM    971  CB  HIS A 153      59.385  10.552  37.794  1.00 29.69           C
ATOM    972  CG  HIS A 153      58.050  10.388  38.482  1.00 31.24           C
ATOM    973  ND1 HIS A 153      56.869  10.097  37.816  1.00 31.65           N
ATOM    974  CD2 HIS A 153      57.710  10.444  39.816  1.00 31.76           C
ATOM    975  CE1 HIS A 153      55.910   9.989  38.740  1.00 30.71           C
ATOM    976  NE2 HIS A 153      56.346  10.195  39.974  1.00 32.25           N
ATOM    977  N   HIS A 154      61.234  11.799  34.984  1.00 29.92           N
ATOM    978  CA  HIS A 154      62.538  12.158  34.431  1.00 29.40           C
ATOM    979  C   HIS A 154      62.410  12.878  33.087  1.00 30.14           C
ATOM    980  O   HIS A 154      63.214  12.665  32.180  1.00 29.94           O
ATOM    981  CB  HIS A 154      63.514  10.964  34.458  1.00 28.97           C
ATOM    982  CG  HIS A 154      64.167  10.776  35.796  1.00 29.49           C
ATOM    983  ND1 HIS A 154      63.742   9.809  36.708  1.00 30.50           N
ATOM    984  CD2 HIS A 154      65.198  11.504  36.355  1.00 30.77           C
ATOM    985  CE1 HIS A 154      64.503  10.003  37.774  1.00 31.42           C
ATOM    986  NE2 HIS A 154      65.402  10.974  37.613  1.00 31.96           N
ATOM    987  N   GLY A 155      61.396  13.744  32.962  1.00 31.31           N
ATOM    988  CA  GLY A 155      61.380  14.804  31.967  1.00 32.25           C
ATOM    989  C   GLY A 155      60.458  14.576  30.776  1.00 32.64           C
ATOM    990  O   GLY A 155      60.188  15.535  30.058  1.00 33.60           O
ATOM    991  N   PHE A 156      59.999  13.337  30.543  1.00 32.82           N
ATOM    992  CA  PHE A 156      59.149  12.980  29.411  1.00 32.72           C
ATOM    993  C   PHE A 156      57.674  13.207  29.779  1.00 34.08           C
ATOM    994  O   PHE A 156      57.254  12.907  30.890  1.00 33.87           O
ATOM    995  CB  PHE A 156      59.406  11.508  29.039  1.00 31.57           C
ATOM    996  CG  PHE A 156      60.806  11.302  28.481  1.00 31.18           C
ATOM    997  CD1 PHE A 156      61.113  11.798  27.199  1.00 31.02           C
ATOM    998  CD2 PHE A 156      61.821  10.687  29.243  1.00 31.07           C
ATOM    999  CE1 PHE A 156      62.409  11.667  26.671  1.00 31.59           C
ATOM   1000  CE2 PHE A 156      63.123  10.568  28.722  1.00 30.04           C
ATOM   1001  CZ  PHE A 156      63.417  11.049  27.433  1.00 30.01           C
ATOM   1002  N   ASN A 157      56.880  13.762  28.854  1.00 35.26           N
ATOM   1003  CA  ASN A 157      55.432  13.945  29.014  1.00 35.81           C
ATOM   1004  C   ASN A 157      54.668  12.697  28.546  1.00 35.69           C
ATOM   1005  O   ASN A 157      53.516  12.507  28.933  1.00 36.92           O
ATOM   1006  CB  ASN A 157      54.944  15.120  28.133  1.00 35.73           C
ATOM   1007  CG  ASN A 157      55.539  16.479  28.506  1.00 38.18           C
ATOM   1008  OD1 ASN A 157      56.065  17.183  27.648  1.00 39.38           O
ATOM   1009  ND2 ASN A 157      55.411  16.880  29.773  1.00 39.89           N
ATOM   1010  N   TYR A 158      55.312  11.856  27.722  1.00 34.02           N
ATOM   1011  CA  TYR A 158      54.751  10.662  27.118  1.00 33.13           C
ATOM   1012  C   TYR A 158      55.781   9.533  27.120  1.00 33.87           C
ATOM   1013  O   TYR A 158      56.978   9.762  26.951  1.00 33.31           O
ATOM   1014  CB  TYR A 158      54.194  10.996  25.725  1.00 32.18           C
ATOM   1015  CG  TYR A 158      53.466   9.845  25.061  1.00 31.70           C
ATOM   1016  CD1 TYR A 158      52.155   9.529  25.469  1.00 30.94           C
ATOM   1017  CD2 TYR A 158      54.100   9.074  24.063  1.00 30.94           C
ATOM   1018  CE1 TYR A 158      51.469   8.464  24.862  1.00 31.02           C
ATOM   1019  CE2 TYR A 158      53.412   8.007  23.454  1.00 31.29           C
ATOM   1020  CZ  TYR A 158      52.091   7.715  23.846  1.00 32.11           C
ATOM   1021  OH  TYR A 158      51.395   6.719  23.234  1.00 33.88           O
ATOM   1022  N   PHE A 159      55.290   8.304  27.295  1.00 33.41           N
ATOM   1023  CA  PHE A 159      56.075   7.086  27.266  1.00 32.82           C
ATOM   1024  C   PHE A 159      55.273   5.975  26.593  1.00 32.60           C
ATOM   1025  O   PHE A 159      54.117   5.736  26.937  1.00 31.30           O
ATOM   1026  CB  PHE A 159      56.604   6.753  28.673  1.00 32.31           C
ATOM   1027  CG  PHE A 159      57.338   5.430  28.805  1.00 33.66           C
ATOM   1028  CD1 PHE A 159      58.446   5.140  27.980  1.00 34.03           C
ATOM   1029  CD2 PHE A 159      56.918   4.487  29.767  1.00 33.88           C
ATOM   1030  CE1 PHE A 159      59.130   3.919  28.116  1.00 34.27           C
ATOM   1031  CE2 PHE A 159      57.609   3.269  29.911  1.00 33.57           C
ATOM   1032  CZ  PHE A 159      58.712   2.988  29.085  1.00 34.17           C
ATOM   1033  N   TYR A 160      55.934   5.277  25.666  1.00 32.84           N
ATOM   1034  CA  TYR A 160      55.518   4.025  25.059  1.00 33.73           C
ATOM   1035  C   TYR A 160      56.756   3.126  25.003  1.00 34.19           C
ATOM   1036  O   TYR A 160      57.830   3.613  24.668  1.00 34.76           O
ATOM   1037  CB  TYR A 160      54.860   4.280  23.690  1.00 34.86           C
ATOM   1038  CG  TYR A 160      54.502   3.015  22.933  1.00 36.36           C
ATOM   1039  CD1 TYR A 160      53.295   2.343  23.216  1.00 36.18           C
ATOM   1040  CD2 TYR A 160      55.384   2.494  21.962  1.00 36.49           C
ATOM   1041  CE1 TYR A 160      52.975   1.156  22.533  1.00 37.83           C
ATOM   1042  CE2 TYR A 160      55.063   1.299  21.290  1.00 37.82           C
ATOM   1043  CZ  TYR A 160      53.869   0.623  21.588  1.00 39.16           C
ATOM   1044  OH  TYR A 160      53.587  -0.550  20.958  1.00 41.03           O
ATOM   1045  N   GLY A 161      56.614   1.828  25.303  1.00 33.35           N
ATOM   1046  CA  GLY A 161      57.697   0.849  25.241  1.00 34.70           C
ATOM   1047  C   GLY A 161      57.923   0.155  26.582  1.00 34.74           C
ATOM   1048  O   GLY A 161      56.959  -0.119  27.288  1.00 33.60           O
ATOM   1049  N   ILE A 162      59.182  -0.182  26.906  1.00 35.72           N
ATOM   1050  CA  ILE A 162      59.542  -1.096  27.994  1.00 36.88           C
ATOM   1051  C   ILE A 162      60.366  -0.399  29.087  1.00 37.12           C
ATOM   1052  O   ILE A 162      61.232   0.431  28.805  1.00 36.83           O
ATOM   1053  CB  ILE A 162      60.257  -2.349  27.419  1.00 36.65           C
ATOM   1054  CG1 ILE A 162      61.661  -2.072  26.829  1.00 35.62           C
ATOM   1055  CG2 ILE A 162      59.359  -3.078  26.404  1.00 36.54           C
ATOM   1056  CD1 ILE A 162      62.427  -3.338  26.447  1.00 38.55           C
ATOM   1057  N   SER A 163      60.090  -0.780  30.344  1.00 38.52           N
ATOM   1058  CA  SER A 163      60.753  -0.318  31.564  1.00 40.01           C
ATOM   1059  C   SER A 163      62.204  -0.821  31.666  1.00 41.03           C
ATOM   1060  O   SER A 163      63.087  -0.065  32.070  1.00 41.56           O
ATOM   1061  CB  SER A 163      59.927  -0.851  32.758  1.00 39.48           C
ATOM   1062  OG  SER A 163      60.559  -0.652  34.007  1.00 42.48           O
ATOM   1063  N   LEU A 164      62.428  -2.096  31.313  1.00 41.06           N
ATOM   1064  CA  LEU A 164      63.684  -2.816  31.481  1.00 41.60           C
ATOM   1065  C   LEU A 164      64.412  -2.859  30.125  1.00 42.64           C
ATOM   1066  O   LEU A 164      64.717  -1.810  29.560  1.00 44.15           O
ATOM   1067  CB  LEU A 164      63.330  -4.224  32.026  1.00 41.45           C
ATOM   1068  CG  LEU A 164      64.501  -4.964  32.701  1.00 42.33           C
ATOM   1069  CD1 LEU A 164      64.767  -4.391  34.101  1.00 38.69           C
ATOM   1070  CD2 LEU A 164      64.227  -6.472  32.763  1.00 40.07           C
ATOM   1071  N   THR A 165      64.707  -4.065  29.624  1.00 42.71           N
ATOM   1072  CA  THR A 165      65.400  -4.373  28.386  1.00 42.43           C
ATOM   1073  C   THR A 165      64.748  -5.592  27.730  1.00 42.30           C
ATOM   1074  O   THR A 165      64.166  -6.438  28.412  1.00 42.13           O
ATOM   1075  CB  THR A 165      66.921  -4.520  28.648  1.00 43.33           C
ATOM   1076  OG1 THR A 165      67.624  -4.743  27.440  1.00 43.47           O
ATOM   1077  CG2 THR A 165      67.312  -5.656  29.603  1.00 42.24           C
ATOM   1078  N   ASN A 166      64.922  -5.709  26.405  1.00 43.36           N
ATOM   1079  CA  ASN A 166      64.726  -6.948  25.661  1.00 43.77           C
ATOM   1080  C   ASN A 166      65.843  -7.920  26.084  1.00 42.51           C
ATOM   1081  O   ASN A 166      66.992  -7.513  26.244  1.00 40.73           O
ATOM   1082  CB  ASN A 166      64.813  -6.620  24.151  1.00 45.40           C
ATOM   1083  CG  ASN A 166      64.460  -7.802  23.241  1.00 47.33           C
ATOM   1084  OD1 ASN A 166      63.499  -8.521  23.497  1.00 45.79           O
ATOM   1085  ND2 ASN A 166      65.256  -8.033  22.195  1.00 48.02           N
ATOM   1086  N   LEU A 167      65.477  -9.186  26.302  1.00 42.73           N
ATOM   1087  CA  LEU A 167      66.363 -10.285  26.671  1.00 42.68           C
ATOM   1088  C   LEU A 167      65.990 -11.505  25.836  1.00 41.99           C
ATOM   1089  O   LEU A 167      64.859 -11.619  25.362  1.00 40.38           O
ATOM   1090  CB  LEU A 167      66.271 -10.610  28.185  1.00 42.23           C
ATOM   1091  CG  LEU A 167      66.696  -9.491  29.157  1.00 42.17           C
ATOM   1092  CD1 LEU A 167      66.285  -9.832  30.596  1.00 42.86           C
ATOM   1093  CD2 LEU A 167      68.204  -9.195  29.094  1.00 40.98           C
ATOM   1094  N   ARG A 168      66.931 -12.453  25.730  1.00 43.50           N
ATOM   1095  CA  ARG A 168      66.723 -13.823  25.253  1.00 44.25           C
ATOM   1096  C   ARG A 168      65.551 -14.543  25.946  1.00 43.91           C
ATOM   1097  O   ARG A 168      64.815 -15.269  25.291  1.00 42.99           O
ATOM   1098  CB  ARG A 168      68.038 -14.640  25.255  1.00 44.83           C
ATOM   1099  CG  ARG A 168      69.195 -14.074  26.091  1.00 47.25           C
ATOM   1100  CD  ARG A 168      70.481 -14.922  26.114  1.00 49.56           C
ATOM   1101  NE  ARG A 168      70.759 -15.659  24.873  1.00 50.88           N
ATOM   1102  CZ  ARG A 168      71.953 -16.188  24.547  1.00 52.16           C
ATOM   1103  NH1 ARG A 168      72.085 -16.858  23.396  1.00 52.39           N
ATOM   1104  NH2 ARG A 168      73.019 -16.059  25.351  1.00 52.44           N
ATOM   1105  N   ASP A 169      65.341 -14.278  27.244  1.00 44.07           N
ATOM   1106  CA  ASP A 169      64.295 -14.840  28.104  1.00 44.71           C
ATOM   1107  C   ASP A 169      62.892 -14.291  27.807  1.00 44.64           C
ATOM   1108  O   ASP A 169      61.910 -14.944  28.157  1.00 44.94           O
ATOM   1109  CB  ASP A 169      64.596 -14.486  29.580  1.00 46.27           C
ATOM   1110  CG  ASP A 169      66.013 -14.825  30.028  1.00 48.44           C
ATOM   1111  OD1 ASP A 169      66.935 -14.077  29.633  1.00 50.11           O
ATOM   1112  OD2 ASP A 169      66.147 -15.846  30.732  1.00 48.72           O
ATOM   1113  N   CYS A 170      62.788 -13.109  27.175  1.00 44.61           N
ATOM   1114  CA  CYS A 170      61.519 -12.465  26.840  1.00 44.72           C
ATOM   1115  C   CYS A 170      60.824 -13.118  25.631  1.00 46.70           C
ATOM   1116  O   CYS A 170      59.612 -12.960  25.486  1.00 46.93           O
ATOM   1117  CB  CYS A 170      61.763 -10.975  26.533  1.00 42.40           C
ATOM   1118  SG  CYS A 170      62.368  -9.963  27.912  1.00 40.22           S
ATOM   1119  N   LYS A 171      61.570 -13.876  24.809  1.00 48.89           N
ATOM   1120  CA  LYS A 171      61.069 -14.710  23.721  1.00 51.11           C
ATOM   1121  C   LYS A 171      61.400 -16.179  24.053  1.00 52.03           C
ATOM   1122  O   LYS A 171      62.564 -16.478  24.305  1.00 51.64           O
ATOM   1123  CB  LYS A 171      61.777 -14.289  22.416  1.00 51.65           C
ATOM   1124  CG  LYS A 171      61.147 -14.911  21.160  1.00 53.31           C
ATOM   1125  CD  LYS A 171      61.725 -14.326  19.863  1.00 56.09           C
ATOM   1126  CE  LYS A 171      61.194 -15.020  18.600  1.00 56.89           C
ATOM   1127  NZ  LYS A 171      59.755 -14.772  18.400  1.00 55.72           N
ATOM   1128  N   PRO A 172      60.435 -17.124  24.030  1.00 53.06           N
ATOM   1129  CA  PRO A 172      60.716 -18.541  24.300  1.00 54.83           C
ATOM   1130  C   PRO A 172      61.485 -19.191  23.132  1.00 56.02           C
ATOM   1131  O   PRO A 172      61.129 -19.007  21.968  1.00 57.05           O
ATOM   1132  CB  PRO A 172      59.336 -19.172  24.527  1.00 54.29           C
ATOM   1133  CG  PRO A 172      58.368 -18.289  23.753  1.00 53.99           C
ATOM   1134  CD  PRO A 172      59.016 -16.904  23.756  1.00 53.85           C
ATOM   1135  N   GLY A 173      62.541 -19.947  23.472  1.00 56.31           N
ATOM   1136  CA  GLY A 173      63.519 -20.528  22.552  1.00 57.57           C
ATOM   1137  C   GLY A 173      64.973 -20.297  22.990  1.00 59.04           C
ATOM   1138  O   GLY A 173      65.865 -20.997  22.511  1.00 59.64           O
ATOM   1139  N   GLU A 174      65.208 -19.350  23.913  1.00 59.51           N
ATOM   1140  CA  GLU A 174      66.482 -19.064  24.570  1.00 60.04           C
ATOM   1141  C   GLU A 174      66.231 -18.349  25.913  1.00 60.44           C
ATOM   1142  O   GLU A 174      65.083 -18.163  26.322  1.00 59.43           O
ATOM   1143  CB  GLU A 174      67.479 -18.365  23.603  1.00 60.09           C
ATOM   1144  CG  GLU A 174      67.050 -16.993  23.040  1.00 62.10           C
ATOM   1145  CD  GLU A 174      66.148 -17.076  21.810  1.00 63.78           C
ATOM   1146  OE1 GLU A 174      66.696 -17.375  20.727  1.00 64.94           O
ATOM   1147  OE2 GLU A 174      64.932 -16.831  21.969  1.00 63.98           O
ATOM   1148  N   GLY A 175      67.311 -17.941  26.595  1.00 60.01           N
ATOM   1149  CA  GLY A 175      67.282 -17.304  27.912  1.00 60.63           C
ATOM   1150  C   GLY A 175      68.524 -17.598  28.753  1.00 60.69           C
ATOM   1151  O   GLY A 175      68.449 -17.658  29.979  1.00 61.94           O
ATOM   1152  N   SER A 176      69.682 -17.750  28.091  1.00 60.15           N
ATOM   1153  CA  SER A 176      70.987 -18.020  28.691  1.00 60.00           C
ATOM   1154  C   SER A 176      71.688 -16.751  29.254  1.00 57.94           C
ATOM   1155  O   SER A 176      72.907 -16.738  29.421  1.00 57.27           O
ATOM   1156  CB  SER A 176      71.835 -18.740  27.614  1.00 61.30           C
ATOM   1157  OG  SER A 176      73.022 -19.316  28.124  1.00 62.42           O
ATOM   1158  N   VAL A 177      70.920 -15.699  29.607  1.00 55.89           N
ATOM   1159  CA  VAL A 177      71.357 -14.542  30.403  1.00 54.53           C
ATOM   1160  C   VAL A 177      71.629 -14.974  31.854  1.00 53.40           C
ATOM   1161  O   VAL A 177      72.633 -14.562  32.434  1.00 53.10           O
ATOM   1162  CB  VAL A 177      70.264 -13.430  30.337  1.00 55.24           C
ATOM   1163  CG1 VAL A 177      70.216 -12.429  31.515  1.00 53.91           C
ATOM   1164  CG2 VAL A 177      70.386 -12.632  29.032  1.00 53.40           C
ATOM   1165  N   PHE A 178      70.738 -15.801  32.425  1.00 52.39           N
ATOM   1166  CA  PHE A 178      70.798 -16.251  33.813  1.00 51.57           C
ATOM   1167  C   PHE A 178      71.497 -17.606  33.971  1.00 51.62           C
ATOM   1168  O   PHE A 178      71.613 -18.053  35.107  1.00 50.57           O
ATOM   1169  CB  PHE A 178      69.359 -16.401  34.347  1.00 50.05           C
ATOM   1170  CG  PHE A 178      68.625 -15.084  34.448  1.00 48.05           C
ATOM   1171  CD1 PHE A 178      67.603 -14.787  33.531  1.00 47.61           C
ATOM   1172  CD2 PHE A 178      68.985 -14.139  35.430  1.00 48.14           C
ATOM   1173  CE1 PHE A 178      66.971 -13.533  33.558  1.00 46.85           C
ATOM   1174  CE2 PHE A 178      68.335 -12.891  35.473  1.00 47.69           C
ATOM   1175  CZ  PHE A 178      67.346 -12.580  34.524  1.00 46.44           C
ATOM   1176  N   THR A 179      71.966 -18.254  32.885  1.00 52.16           N
ATOM   1177  CA  THR A 179      72.635 -19.564  32.884  1.00 53.15           C
ATOM   1178  C   THR A 179      73.795 -19.676  33.888  1.00 53.19           C
ATOM   1179  O   THR A 179      73.828 -20.641  34.646  1.00 53.36           O
ATOM   1180  CB  THR A 179      73.032 -19.966  31.439  1.00 53.99           C
ATOM   1181  OG1 THR A 179      71.879 -20.477  30.809  1.00 54.82           O
ATOM   1182  CG2 THR A 179      74.082 -21.086  31.304  1.00 55.16           C
ATOM   1183  N   THR A 180      74.695 -18.676  33.937  1.00 52.60           N
ATOM   1184  CA  THR A 180      75.825 -18.574  34.875  1.00 53.36           C
ATOM   1185  C   THR A 180      75.382 -18.561  36.354  1.00 53.08           C
ATOM   1186  O   THR A 180      76.126 -19.032  37.214  1.00 53.69           O
ATOM   1187  CB  THR A 180      76.654 -17.311  34.518  1.00 53.53           C
ATOM   1188  OG1 THR A 180      77.274 -17.531  33.265  1.00 54.98           O
ATOM   1189  CG2 THR A 180      77.791 -16.963  35.501  1.00 52.49           C
ATOM   1190  N   GLY A 181      74.154 -18.100  36.633  1.00 52.23           N
ATOM   1191  CA  GLY A 181      73.568 -18.032  37.962  1.00 49.49           C
ATOM   1192  C   GLY A 181      72.692 -19.254  38.246  1.00 48.29           C
ATOM   1193  O   GLY A 181      72.680 -19.706  39.384  1.00 48.36           O
ATOM   1194  N   PHE A 182      72.047 -19.855  37.228  1.00 46.91           N
ATOM   1195  CA  PHE A 182      71.349 -21.141  37.327  1.00 47.03           C
ATOM   1196  C   PHE A 182      72.330 -22.287  37.616  1.00 48.16           C
ATOM   1197  O   PHE A 182      72.004 -23.201  38.365  1.00 48.17           O
ATOM   1198  CB  PHE A 182      70.604 -21.471  36.014  1.00 46.05           C
ATOM   1199  CG  PHE A 182      69.413 -20.613  35.615  1.00 44.42           C
ATOM   1200  CD1 PHE A 182      69.044 -20.556  34.254  1.00 43.38           C
ATOM   1201  CD2 PHE A 182      68.632 -19.928  36.573  1.00 42.67           C
ATOM   1202  CE1 PHE A 182      67.907 -19.830  33.852  1.00 43.51           C
ATOM   1203  CE2 PHE A 182      67.496 -19.201  36.171  1.00 42.76           C
ATOM   1204  CZ  PHE A 182      67.129 -19.157  34.812  1.00 43.51           C
ATOM   1205  N   LYS A 183      73.547 -22.206  37.060  1.00 48.79           N
ATOM   1206  CA  LYS A 183      74.660 -23.114  37.293  1.00 48.97           C
ATOM   1207  C   LYS A 183      75.127 -23.113  38.759  1.00 49.10           C
ATOM   1208  O   LYS A 183      75.328 -24.189  39.312  1.00 49.22           O
ATOM   1209  CB  LYS A 183      75.804 -22.736  36.329  1.00 49.31           C
ATOM   1210  CG  LYS A 183      75.647 -23.367  34.931  1.00 51.62           C
ATOM   1211  CD  LYS A 183      76.344 -22.594  33.795  1.00 52.10           C
ATOM   1212  CE  LYS A 183      77.838 -22.318  33.994  1.00 54.72           C
ATOM   1213  NZ  LYS A 183      78.363 -21.469  32.908  1.00 54.95           N
ATOM   1214  N   ARG A 184      75.267 -21.935  39.391  1.00 48.78           N
ATOM   1215  CA  ARG A 184      75.783 -21.796  40.757  1.00 49.94           C
ATOM   1216  C   ARG A 184      74.693 -21.878  41.839  1.00 48.89           C
ATOM   1217  O   ARG A 184      74.993 -22.345  42.936  1.00 49.83           O
ATOM   1218  CB  ARG A 184      76.469 -20.416  40.897  1.00 52.59           C
ATOM   1219  CG  ARG A 184      77.698 -20.210  39.991  1.00 56.92           C
ATOM   1220  CD  ARG A 184      78.913 -21.091  40.333  1.00 60.13           C
ATOM   1221  NE  ARG A 184      78.779 -22.452  39.791  1.00 63.38           N
ATOM   1222  CZ  ARG A 184      78.888 -22.815  38.502  1.00 65.22           C
ATOM   1223  NH1 ARG A 184      78.733 -24.105  38.176  1.00 65.87           N
ATOM   1224  NH2 ARG A 184      79.151 -21.917  37.542  1.00 65.87           N
ATOM   1225  N   LEU A 185      73.461 -21.418  41.562  1.00 46.21           N
ATOM   1226  CA  LEU A 185      72.390 -21.274  42.556  1.00 43.25           C
ATOM   1227  C   LEU A 185      71.344 -22.398  42.488  1.00 42.18           C
ATOM   1228  O   LEU A 185      70.551 -22.513  43.421  1.00 41.41           O
ATOM   1229  CB  LEU A 185      71.654 -19.930  42.336  1.00 43.51           C
ATOM   1230  CG  LEU A 185      72.542 -18.672  42.474  1.00 43.79           C
ATOM   1231  CD1 LEU A 185      71.829 -17.434  41.911  1.00 42.00           C
ATOM   1232  CD2 LEU A 185      72.972 -18.433  43.930  1.00 43.38           C
ATOM   1233  N   VAL A 186      71.344 -23.235  41.434  1.00 40.51           N
ATOM   1234  CA  VAL A 186      70.420 -24.359  41.272  1.00 41.19           C
ATOM   1235  C   VAL A 186      71.121 -25.646  40.835  1.00 42.53           C
ATOM   1236  O   VAL A 186      71.135 -26.584  41.623  1.00 43.01           O
ATOM   1237  CB  VAL A 186      69.042 -24.007  40.628  1.00 39.87           C
ATOM   1238  CG1 VAL A 186      69.072 -22.891  39.574  1.00 40.39           C
ATOM   1239  CG2 VAL A 186      68.303 -25.240  40.067  1.00 38.15           C
ATOM   1240  N   PHE A 187      71.701 -25.724  39.628  1.00 43.27           N
ATOM   1241  CA  PHE A 187      72.216 -26.975  39.054  1.00 43.43           C
ATOM   1242  C   PHE A 187      73.348 -27.615  39.876  1.00 43.61           C
ATOM   1243  O   PHE A 187      73.244 -28.797  40.189  1.00 42.81           O
ATOM   1244  CB  PHE A 187      72.671 -26.761  37.597  1.00 43.70           C
ATOM   1245  CG  PHE A 187      71.628 -26.230  36.621  1.00 46.25           C
ATOM   1246  CD1 PHE A 187      72.041 -25.415  35.546  1.00 46.94           C
ATOM   1247  CD2 PHE A 187      70.257 -26.548  36.757  1.00 45.99           C
ATOM   1248  CE1 PHE A 187      71.099 -24.905  34.633  1.00 46.37           C
ATOM   1249  CE2 PHE A 187      69.315 -26.035  35.847  1.00 46.07           C
ATOM   1250  CZ  PHE A 187      69.734 -25.211  34.787  1.00 47.45           C
ATOM   1251  N   LEU A 188      74.384 -26.850  40.265  1.00 43.91           N
ATOM   1252  CA  LEU A 188      75.479 -27.297  41.136  1.00 44.65           C
ATOM   1253  C   LEU A 188      75.018 -27.739  42.545  1.00 44.56           C
ATOM   1254  O   LEU A 188      75.342 -28.867  42.907  1.00 46.38           O
ATOM   1255  CB  LEU A 188      76.605 -26.237  41.183  1.00 45.78           C
ATOM   1256  CG  LEU A 188      77.809 -26.545  42.105  1.00 48.02           C
ATOM   1257  CD1 LEU A 188      78.511 -27.866  41.748  1.00 48.03           C
ATOM   1258  CD2 LEU A 188      78.810 -25.382  42.076  1.00 48.28           C
ATOM   1259  N   PRO A 189      74.263 -26.943  43.342  1.00 44.06           N
ATOM   1260  CA  PRO A 189      73.766 -27.391  44.653  1.00 42.22           C
ATOM   1261  C   PRO A 189      72.707 -28.508  44.602  1.00 40.86           C
ATOM   1262  O   PRO A 189      72.669 -29.324  45.519  1.00 41.00           O
ATOM   1263  CB  PRO A 189      73.251 -26.127  45.354  1.00 42.19           C
ATOM   1264  CG  PRO A 189      72.935 -25.161  44.227  1.00 43.12           C
ATOM   1265  CD  PRO A 189      73.902 -25.544  43.107  1.00 42.85           C
ATOM   1266  N   LEU A 190      71.907 -28.608  43.528  1.00 39.08           N
ATOM   1267  CA  LEU A 190      70.952 -29.700  43.300  1.00 38.54           C
ATOM   1268  C   LEU A 190      71.676 -30.999  42.883  1.00 39.76           C
ATOM   1269  O   LEU A 190      71.173 -32.085  43.164  1.00 40.02           O
ATOM   1270  CB  LEU A 190      69.961 -29.240  42.204  1.00 35.81           C
ATOM   1271  CG  LEU A 190      68.706 -30.099  41.960  1.00 34.86           C
ATOM   1272  CD1 LEU A 190      67.799 -30.151  43.199  1.00 33.96           C
ATOM   1273  CD2 LEU A 190      67.919 -29.545  40.760  1.00 34.44           C
ATOM   1274  N   GLN A 191      72.875 -30.891  42.277  1.00 40.87           N
ATOM   1275  CA  GLN A 191      73.755 -32.005  41.925  1.00 40.09           C
ATOM   1276  C   GLN A 191      74.580 -32.461  43.143  1.00 39.41           C
ATOM   1277  O   GLN A 191      74.813 -33.659  43.271  1.00 37.90           O
ATOM   1278  CB  GLN A 191      74.704 -31.550  40.793  1.00 41.99           C
ATOM   1279  CG  GLN A 191      75.550 -32.671  40.132  1.00 46.59           C
ATOM   1280  CD  GLN A 191      77.038 -32.370  39.900  1.00 48.51           C
ATOM   1281  OE1 GLN A 191      77.653 -32.999  39.044  1.00 50.02           O
ATOM   1282  NE2 GLN A 191      77.636 -31.418  40.622  1.00 49.90           N
ATOM   1283  N   ILE A 192      74.973 -31.553  44.061  1.00 38.47           N
ATOM   1284  CA  ILE A 192      75.603 -31.892  45.347  1.00 38.27           C
ATOM   1285  C   ILE A 192      74.619 -32.697  46.208  1.00 38.31           C
ATOM   1286  O   ILE A 192      74.972 -33.790  46.638  1.00 38.67           O
ATOM   1287  CB  ILE A 192      76.132 -30.621  46.083  1.00 38.27           C
ATOM   1288  CG1 ILE A 192      77.357 -30.035  45.342  1.00 39.15           C
ATOM   1289  CG2 ILE A 192      76.496 -30.879  47.567  1.00 36.41           C
ATOM   1290  CD1 ILE A 192      77.745 -28.612  45.772  1.00 40.05           C
ATOM   1291  N   VAL A 193      73.389 -32.189  46.405  1.00 37.53           N
ATOM   1292  CA  VAL A 193      72.296 -32.836  47.139  1.00 37.24           C
ATOM   1293  C   VAL A 193      71.876 -34.182  46.517  1.00 35.70           C
ATOM   1294  O   VAL A 193      71.527 -35.101  47.256  1.00 35.60           O
ATOM   1295  CB  VAL A 193      71.107 -31.842  47.252  1.00 37.54           C
ATOM   1296  CG1 VAL A 193      69.801 -32.463  47.778  1.00 36.94           C
ATOM   1297  CG2 VAL A 193      71.472 -30.654  48.159  1.00 38.95           C
ATOM   1298  N   GLY A 194      71.973 -34.322  45.185  1.00 34.46           N
ATOM   1299  CA  GLY A 194      71.546 -35.511  44.459  1.00 35.44           C
ATOM   1300  C   GLY A 194      72.608 -36.610  44.514  1.00 37.62           C
ATOM   1301  O   GLY A 194      72.262 -37.755  44.794  1.00 38.09           O
ATOM   1302  N   VAL A 195      73.895 -36.260  44.339  1.00 37.13           N
ATOM   1303  CA  VAL A 195      75.042 -37.153  44.542  1.00 36.72           C
ATOM   1304  C   VAL A 195      75.167 -37.577  46.018  1.00 36.57           C
ATOM   1305  O   VAL A 195      75.412 -38.755  46.267  1.00 37.16           O
ATOM   1306  CB  VAL A 195      76.342 -36.476  44.016  1.00 36.90           C
ATOM   1307  CG1 VAL A 195      77.648 -37.181  44.442  1.00 34.34           C
ATOM   1308  CG2 VAL A 195      76.321 -36.366  42.479  1.00 34.62           C
ATOM   1309  N   THR A 196      74.960 -36.649  46.976  1.00 35.46           N
ATOM   1310  CA  THR A 196      74.995 -36.890  48.426  1.00 34.45           C
ATOM   1311  C   THR A 196      73.905 -37.885  48.859  1.00 35.17           C
ATOM   1312  O   THR A 196      74.177 -38.730  49.707  1.00 36.18           O
ATOM   1313  CB  THR A 196      74.869 -35.557  49.214  1.00 32.32           C
ATOM   1314  OG1 THR A 196      76.055 -34.811  49.028  1.00 34.99           O
ATOM   1315  CG2 THR A 196      74.724 -35.710  50.741  1.00 29.99           C
ATOM   1316  N   LEU A 197      72.703 -37.813  48.263  1.00 36.02           N
ATOM   1317  CA  LEU A 197      71.590 -38.720  48.542  1.00 34.87           C
ATOM   1318  C   LEU A 197      71.841 -40.109  47.930  1.00 34.15           C
ATOM   1319  O   LEU A 197      71.565 -41.106  48.595  1.00 32.79           O
ATOM   1320  CB  LEU A 197      70.291 -38.092  47.984  1.00 34.69           C
ATOM   1321  CG  LEU A 197      68.978 -38.780  48.427  1.00 35.45           C
ATOM   1322  CD1 LEU A 197      67.838 -37.761  48.570  1.00 37.16           C
ATOM   1323  CD2 LEU A 197      68.525 -39.908  47.483  1.00 35.10           C
ATOM   1324  N   LEU A 198      72.387 -40.186  46.701  1.00 34.24           N
ATOM   1325  CA  LEU A 198      72.682 -41.440  46.001  1.00 34.68           C
ATOM   1326  C   LEU A 198      73.825 -42.236  46.657  1.00 35.03           C
ATOM   1327  O   LEU A 198      73.731 -43.461  46.722  1.00 34.61           O
ATOM   1328  CB  LEU A 198      73.049 -41.153  44.525  1.00 34.32           C
ATOM   1329  CG  LEU A 198      71.860 -40.774  43.614  1.00 35.51           C
ATOM   1330  CD1 LEU A 198      72.370 -40.206  42.279  1.00 36.27           C
ATOM   1331  CD2 LEU A 198      70.907 -41.953  43.360  1.00 34.12           C
ATOM   1332  N   THR A 199      74.875 -41.563  47.167  1.00 34.35           N
ATOM   1333  CA  THR A 199      75.987 -42.213  47.869  1.00 34.19           C
ATOM   1334  C   THR A 199      75.589 -42.626  49.302  1.00 33.38           C
ATOM   1335  O   THR A 199      76.030 -43.680  49.752  1.00 32.65           O
ATOM   1336  CB  THR A 199      77.249 -41.307  47.857  1.00 33.62           C
ATOM   1337  OG1 THR A 199      78.377 -42.033  48.306  1.00 35.24           O
ATOM   1338  CG2 THR A 199      77.174 -40.044  48.724  1.00 35.59           C
ATOM   1339  N   LEU A 200      74.716 -41.862  49.990  1.00 32.83           N
ATOM   1340  CA  LEU A 200      74.140 -42.229  51.291  1.00 31.71           C
ATOM   1341  C   LEU A 200      73.203 -43.438  51.170  1.00 31.47           C
ATOM   1342  O   LEU A 200      73.217 -44.291  52.053  1.00 31.20           O
ATOM   1343  CB  LEU A 200      73.363 -41.033  51.896  1.00 32.22           C
ATOM   1344  CG  LEU A 200      74.102 -40.235  52.996  1.00 32.13           C
ATOM   1345  CD1 LEU A 200      75.582 -39.938  52.700  1.00 32.79           C
ATOM   1346  CD2 LEU A 200      73.348 -38.932  53.290  1.00 30.26           C
ATOM   1347  N   ALA A 201      72.440 -43.541  50.070  1.00 30.78           N
ATOM   1348  CA  ALA A 201      71.583 -44.682  49.756  1.00 30.45           C
ATOM   1349  C   ALA A 201      72.399 -45.953  49.472  1.00 30.58           C
ATOM   1350  O   ALA A 201      71.998 -47.028  49.912  1.00 29.59           O
ATOM   1351  CB  ALA A 201      70.709 -44.337  48.541  1.00 29.65           C
ATOM   1352  N   ALA A 202      73.557 -45.826  48.799  1.00 30.45           N
ATOM   1353  CA  ALA A 202      74.478 -46.923  48.506  1.00 31.56           C
ATOM   1354  C   ALA A 202      75.197 -47.420  49.771  1.00 32.23           C
ATOM   1355  O   ALA A 202      75.242 -48.625  49.998  1.00 30.62           O
ATOM   1356  CB  ALA A 202      75.520 -46.443  47.483  1.00 31.08           C
ATOM   1357  N   LEU A 203      75.704 -46.507  50.615  1.00 32.63           N
ATOM   1358  CA  LEU A 203      76.380 -46.796  51.885  1.00 33.18           C
ATOM   1359  C   LEU A 203      75.435 -47.405  52.937  1.00 34.54           C
ATOM   1360  O   LEU A 203      75.859 -48.287  53.683  1.00 35.57           O
ATOM   1361  CB  LEU A 203      76.996 -45.481  52.420  1.00 32.14           C
ATOM   1362  CG  LEU A 203      78.442 -45.160  51.968  1.00 32.39           C
ATOM   1363  CD1 LEU A 203      78.805 -45.588  50.534  1.00 32.80           C
ATOM   1364  CD2 LEU A 203      78.730 -43.662  52.163  1.00 31.26           C
ATOM   1365  N   ASN A 204      74.159 -46.980  52.961  1.00 34.81           N
ATOM   1366  CA  ASN A 204      73.106 -47.529  53.820  1.00 34.69           C
ATOM   1367  C   ASN A 204      72.691 -48.936  53.365  1.00 35.47           C
ATOM   1368  O   ASN A 204      72.516 -49.812  54.212  1.00 36.77           O
ATOM   1369  CB  ASN A 204      71.890 -46.574  53.805  1.00 35.02           C
ATOM   1370  CG  ASN A 204      70.857 -46.890  54.889  1.00 33.98           C
ATOM   1371  OD1 ASN A 204      71.037 -46.531  56.050  1.00 32.07           O
ATOM   1372  ND2 ASN A 204      69.770 -47.567  54.516  1.00 32.88           N
ATOM   1373  N   CYS A 205      72.575 -49.160  52.046  1.00 36.44           N
ATOM   1374  CA  CYS A 205      72.249 -50.449  51.435  1.00 37.35           C
ATOM   1375  C   CYS A 205      73.367 -51.488  51.655  1.00 37.36           C
ATOM   1376  O   CYS A 205      73.066 -52.657  51.893  1.00 38.74           O
ATOM   1377  CB  CYS A 205      72.001 -50.209  49.929  1.00 37.22           C
ATOM   1378  SG  CYS A 205      71.469 -51.708  49.053  1.00 43.35           S
ATOM   1379  N   LEU A 206      74.641 -51.061  51.612  1.00 37.47           N
ATOM   1380  CA  LEU A 206      75.816 -51.917  51.779  1.00 36.23           C
ATOM   1381  C   LEU A 206      76.152 -52.213  53.252  1.00 36.27           C
ATOM   1382  O   LEU A 206      76.922 -53.139  53.505  1.00 35.05           O
ATOM   1383  CB  LEU A 206      77.034 -51.213  51.136  1.00 34.26           C
ATOM   1384  CG  LEU A 206      77.028 -51.213  49.590  1.00 33.19           C
ATOM   1385  CD1 LEU A 206      78.047 -50.201  49.042  1.00 32.20           C
ATOM   1386  CD2 LEU A 206      77.295 -52.608  49.004  1.00 31.33           C
ATOM   1387  N   GLY A 207      75.610 -51.452  54.219  1.00 37.11           N
ATOM   1388  CA  GLY A 207      75.760 -51.736  55.647  1.00 38.27           C
ATOM   1389  C   GLY A 207      76.953 -51.010  56.281  1.00 39.74           C
ATOM   1390  O   GLY A 207      77.410 -51.410  57.351  1.00 40.57           O
ATOM   1391  N   LEU A 208      77.490 -49.991  55.594  1.00 40.91           N
ATOM   1392  CA  LEU A 208      78.708 -49.259  55.940  1.00 41.69           C
ATOM   1393  C   LEU A 208      78.411 -48.005  56.785  1.00 42.32           C
ATOM   1394  O   LEU A 208      79.342 -47.406  57.323  1.00 43.65           O
ATOM   1395  CB  LEU A 208      79.356 -48.793  54.614  1.00 43.82           C
ATOM   1396  CG  LEU A 208      79.776 -49.938  53.661  1.00 45.79           C
ATOM   1397  CD1 LEU A 208      80.057 -49.400  52.250  1.00 48.12           C
ATOM   1398  CD2 LEU A 208      80.989 -50.718  54.194  1.00 46.68           C
ATOM   1399  N   LEU A 209      77.134 -47.607  56.896  1.00 42.81           N
ATOM   1400  CA  LEU A 209      76.653 -46.413  57.585  1.00 42.45           C
ATOM   1401  C   LEU A 209      75.137 -46.532  57.741  1.00 41.81           C
ATOM   1402  O   LEU A 209      74.446 -46.714  56.745  1.00 42.79           O
ATOM   1403  CB  LEU A 209      77.075 -45.156  56.778  1.00 42.97           C
ATOM   1404  CG  LEU A 209      76.412 -43.811  57.153  1.00 43.59           C
ATOM   1405  CD1 LEU A 209      76.701 -43.389  58.601  1.00 43.96           C
ATOM   1406  CD2 LEU A 209      76.848 -42.714  56.169  1.00 43.95           C
ATOM   1407  N   HIS A 210      74.605 -46.347  58.959  1.00 41.71           N
ATOM   1408  CA  HIS A 210      73.172 -46.152  59.176  1.00 43.21           C
ATOM   1409  C   HIS A 210      72.850 -44.677  58.886  1.00 42.33           C
ATOM   1410  O   HIS A 210      73.289 -43.789  59.618  1.00 40.56           O
ATOM   1411  CB  HIS A 210      72.820 -46.484  60.643  1.00 45.30           C
ATOM   1412  CG  HIS A 210      71.405 -46.119  61.031  1.00 47.97           C
ATOM   1413  ND1 HIS A 210      71.110 -45.089  61.909  1.00 49.23           N
ATOM   1414  CD2 HIS A 210      70.186 -46.595  60.598  1.00 48.32           C
ATOM   1415  CE1 HIS A 210      69.780 -44.989  61.967  1.00 49.62           C
ATOM   1416  NE2 HIS A 210      69.154 -45.870  61.197  1.00 49.32           N
ATOM   1417  N   VAL A 211      72.072 -44.435  57.821  1.00 42.18           N
ATOM   1418  CA  VAL A 211      71.545 -43.125  57.461  1.00 43.15           C
ATOM   1419  C   VAL A 211      70.074 -43.122  57.925  1.00 43.32           C
ATOM   1420  O   VAL A 211      69.274 -43.884  57.376  1.00 43.83           O
ATOM   1421  CB  VAL A 211      71.630 -42.919  55.924  1.00 42.81           C
ATOM   1422  CG1 VAL A 211      71.145 -41.512  55.515  1.00 42.20           C
ATOM   1423  CG2 VAL A 211      73.056 -43.137  55.391  1.00 43.49           C
ATOM   1424  N   PRO A 212      69.690 -42.281  58.911  1.00 43.31           N
ATOM   1425  CA  PRO A 212      68.304 -42.189  59.381  1.00 44.19           C
ATOM   1426  C   PRO A 212      67.426 -41.444  58.360  1.00 45.14           C
ATOM   1427  O   PRO A 212      67.918 -40.620  57.586  1.00 45.45           O
ATOM   1428  CB  PRO A 212      68.397 -41.439  60.718  1.00 43.53           C
ATOM   1429  CG  PRO A 212      69.642 -40.578  60.593  1.00 43.57           C
ATOM   1430  CD  PRO A 212      70.558 -41.362  59.652  1.00 41.76           C
ATOM   1431  N   LEU A 213      66.116 -41.738  58.379  1.00 46.22           N
ATOM   1432  CA  LEU A 213      65.081 -41.180  57.497  1.00 45.64           C
ATOM   1433  C   LEU A 213      64.946 -39.647  57.538  1.00 44.41           C
ATOM   1434  O   LEU A 213      64.391 -39.071  56.604  1.00 44.67           O
ATOM   1435  CB  LEU A 213      63.726 -41.837  57.839  1.00 46.54           C
ATOM   1436  CG  LEU A 213      63.561 -43.262  57.272  1.00 48.46           C
ATOM   1437  CD1 LEU A 213      62.533 -44.061  58.085  1.00 49.45           C
ATOM   1438  CD2 LEU A 213      63.167 -43.233  55.785  1.00 48.83           C
ATOM   1439  N   GLY A 214      65.507 -38.987  58.563  1.00 42.94           N
ATOM   1440  CA  GLY A 214      65.466 -37.542  58.733  1.00 41.74           C
ATOM   1441  C   GLY A 214      66.569 -36.824  57.944  1.00 41.61           C
ATOM   1442  O   GLY A 214      66.408 -35.641  57.652  1.00 41.91           O
ATOM   1443  N   VAL A 215      67.641 -37.532  57.541  1.00 40.91           N
ATOM   1444  CA  VAL A 215      68.689 -37.033  56.644  1.00 39.18           C
ATOM   1445  C   VAL A 215      68.233 -37.169  55.179  1.00 40.26           C
ATOM   1446  O   VAL A 215      68.449 -36.239  54.403  1.00 41.06           O
ATOM   1447  CB  VAL A 215      70.005 -37.828  56.880  1.00 39.83           C
ATOM   1448  CG1 VAL A 215      71.115 -37.517  55.855  1.00 37.97           C
ATOM   1449  CG2 VAL A 215      70.555 -37.569  58.293  1.00 37.86           C
ATOM   1450  N   PHE A 216      67.572 -38.283  54.807  1.00 39.85           N
ATOM   1451  CA  PHE A 216      66.981 -38.475  53.477  1.00 40.92           C
ATOM   1452  C   PHE A 216      65.830 -37.491  53.221  1.00 41.98           C
ATOM   1453  O   PHE A 216      65.737 -36.955  52.120  1.00 42.14           O
ATOM   1454  CB  PHE A 216      66.470 -39.922  53.312  1.00 39.49           C
ATOM   1455  CG  PHE A 216      67.555 -40.949  53.045  1.00 38.28           C
ATOM   1456  CD1 PHE A 216      67.773 -42.011  53.946  1.00 37.72           C
ATOM   1457  CD2 PHE A 216      68.337 -40.858  51.873  1.00 39.39           C
ATOM   1458  CE1 PHE A 216      68.766 -42.972  53.676  1.00 37.09           C
ATOM   1459  CE2 PHE A 216      69.347 -41.805  51.614  1.00 38.63           C
ATOM   1460  CZ  PHE A 216      69.562 -42.862  52.519  1.00 36.78           C
ATOM   1461  N   PHE A 217      65.019 -37.194  54.253  1.00 43.61           N
ATOM   1462  CA  PHE A 217      64.002 -36.143  54.255  1.00 44.33           C
ATOM   1463  C   PHE A 217      64.613 -34.752  54.016  1.00 43.81           C
ATOM   1464  O   PHE A 217      64.080 -34.001  53.203  1.00 42.95           O
ATOM   1465  CB  PHE A 217      63.228 -36.168  55.595  1.00 47.50           C
ATOM   1466  CG  PHE A 217      62.347 -34.951  55.835  1.00 50.42           C
ATOM   1467  CD1 PHE A 217      61.148 -34.789  55.111  1.00 50.79           C
ATOM   1468  CD2 PHE A 217      62.782 -33.929  56.708  1.00 51.51           C
ATOM   1469  CE1 PHE A 217      60.400 -33.603  55.241  1.00 52.26           C
ATOM   1470  CE2 PHE A 217      62.036 -32.742  56.833  1.00 53.26           C
ATOM   1471  CZ  PHE A 217      60.847 -32.577  56.096  1.00 52.67           C
ATOM   1472  N   SER A 218      65.710 -34.413  54.717  1.00 42.05           N
ATOM   1473  CA  SER A 218      66.353 -33.098  54.668  1.00 41.28           C
ATOM   1474  C   SER A 218      66.957 -32.782  53.289  1.00 40.04           C
ATOM   1475  O   SER A 218      66.925 -31.629  52.864  1.00 40.22           O
ATOM   1476  CB  SER A 218      67.462 -33.025  55.736  1.00 41.26           C
ATOM   1477  OG  SER A 218      66.902 -32.888  57.024  1.00 43.83           O
ATOM   1478  N   LEU A 219      67.459 -33.808  52.582  1.00 38.25           N
ATOM   1479  CA  LEU A 219      68.018 -33.702  51.237  1.00 36.43           C
ATOM   1480  C   LEU A 219      66.913 -33.668  50.165  1.00 34.93           C
ATOM   1481  O   LEU A 219      67.054 -32.922  49.198  1.00 33.20           O
ATOM   1482  CB  LEU A 219      68.929 -34.924  50.987  1.00 36.63           C
ATOM   1483  CG  LEU A 219      70.231 -34.934  51.818  1.00 37.53           C
ATOM   1484  CD1 LEU A 219      70.879 -36.327  51.789  1.00 37.02           C
ATOM   1485  CD2 LEU A 219      71.237 -33.868  51.351  1.00 38.15           C
ATOM   1486  N   LEU A 220      65.799 -34.404  50.344  1.00 33.82           N
ATOM   1487  CA  LEU A 220      64.631 -34.360  49.454  1.00 34.38           C
ATOM   1488  C   LEU A 220      63.883 -33.022  49.561  1.00 34.61           C
ATOM   1489  O   LEU A 220      63.439 -32.496  48.543  1.00 33.14           O
ATOM   1490  CB  LEU A 220      63.643 -35.496  49.806  1.00 32.21           C
ATOM   1491  CG  LEU A 220      64.081 -36.904  49.356  1.00 33.86           C
ATOM   1492  CD1 LEU A 220      63.220 -37.978  50.038  1.00 33.23           C
ATOM   1493  CD2 LEU A 220      64.041 -37.077  47.828  1.00 33.69           C
ATOM   1494  N   PHE A 221      63.782 -32.462  50.778  1.00 35.87           N
ATOM   1495  CA  PHE A 221      63.171 -31.170  51.082  1.00 37.22           C
ATOM   1496  C   PHE A 221      63.980 -30.007  50.484  1.00 36.83           C
ATOM   1497  O   PHE A 221      63.390 -29.089  49.918  1.00 36.37           O
ATOM   1498  CB  PHE A 221      63.082 -31.020  52.618  1.00 39.82           C
ATOM   1499  CG  PHE A 221      62.535 -29.686  53.093  1.00 43.88           C
ATOM   1500  CD1 PHE A 221      61.152 -29.424  53.021  1.00 45.90           C
ATOM   1501  CD2 PHE A 221      63.415 -28.686  53.561  1.00 45.65           C
ATOM   1502  CE1 PHE A 221      60.652 -28.164  53.402  1.00 46.57           C
ATOM   1503  CE2 PHE A 221      62.915 -27.426  53.938  1.00 47.32           C
ATOM   1504  CZ  PHE A 221      61.534 -27.164  53.857  1.00 47.96           C
ATOM   1505  N   LEU A 222      65.319 -30.059  50.593  1.00 35.44           N
ATOM   1506  CA  LEU A 222      66.239 -29.054  50.065  1.00 36.11           C
ATOM   1507  C   LEU A 222      66.272 -29.081  48.527  1.00 36.21           C
ATOM   1508  O   LEU A 222      66.257 -28.018  47.910  1.00 37.42           O
ATOM   1509  CB  LEU A 222      67.639 -29.321  50.662  1.00 37.44           C
ATOM   1510  CG  LEU A 222      68.768 -28.355  50.238  1.00 39.33           C
ATOM   1511  CD1 LEU A 222      68.443 -26.883  50.544  1.00 38.09           C
ATOM   1512  CD2 LEU A 222      70.085 -28.759  50.916  1.00 41.09           C
ATOM   1513  N   ALA A 223      66.245 -30.280  47.916  1.00 35.23           N
ATOM   1514  CA  ALA A 223      66.165 -30.476  46.468  1.00 34.22           C
ATOM   1515  C   ALA A 223      64.828 -29.990  45.895  1.00 33.67           C
ATOM   1516  O   ALA A 223      64.821 -29.351  44.846  1.00 33.49           O
ATOM   1517  CB  ALA A 223      66.327 -31.969  46.144  1.00 33.83           C
ATOM   1518  N   ALA A 224      63.716 -30.251  46.605  1.00 32.25           N
ATOM   1519  CA  ALA A 224      62.370 -29.817  46.246  1.00 31.85           C
ATOM   1520  C   ALA A 224      62.214 -28.294  46.336  1.00 31.81           C
ATOM   1521  O   ALA A 224      61.576 -27.717  45.461  1.00 31.09           O
ATOM   1522  CB  ALA A 224      61.349 -30.487  47.179  1.00 28.58           C
ATOM   1523  N   LEU A 225      62.818 -27.643  47.347  1.00 31.08           N
ATOM   1524  CA  LEU A 225      62.763 -26.194  47.542  1.00 31.67           C
ATOM   1525  C   LEU A 225      63.586 -25.446  46.478  1.00 31.61           C
ATOM   1526  O   LEU A 225      63.065 -24.498  45.894  1.00 32.94           O
ATOM   1527  CB  LEU A 225      63.254 -25.851  48.967  1.00 31.90           C
ATOM   1528  CG  LEU A 225      63.161 -24.358  49.366  1.00 34.32           C
ATOM   1529  CD1 LEU A 225      61.731 -23.798  49.256  1.00 33.77           C
ATOM   1530  CD2 LEU A 225      63.706 -24.148  50.786  1.00 35.80           C
ATOM   1531  N   ILE A 226      64.824 -25.893  46.183  1.00 30.15           N
ATOM   1532  CA  ILE A 226      65.685 -25.357  45.116  1.00 29.19           C
ATOM   1533  C   ILE A 226      65.006 -25.485  43.738  1.00 29.33           C
ATOM   1534  O   ILE A 226      65.016 -24.531  42.959  1.00 27.89           O
ATOM   1535  CB  ILE A 226      67.085 -26.051  45.143  1.00 29.52           C
ATOM   1536  CG1 ILE A 226      67.881 -25.680  46.417  1.00 29.13           C
ATOM   1537  CG2 ILE A 226      67.945 -25.748  43.892  1.00 27.21           C
ATOM   1538  CD1 ILE A 226      69.076 -26.606  46.696  1.00 28.03           C
ATOM   1539  N   LEU A 227      64.401 -26.653  43.459  1.00 29.27           N
ATOM   1540  CA  LEU A 227      63.731 -26.959  42.200  1.00 29.81           C
ATOM   1541  C   LEU A 227      62.408 -26.186  42.043  1.00 29.63           C
ATOM   1542  O   LEU A 227      62.122 -25.748  40.934  1.00 30.01           O
ATOM   1543  CB  LEU A 227      63.504 -28.486  42.125  1.00 31.39           C
ATOM   1544  CG  LEU A 227      62.916 -29.031  40.804  1.00 32.27           C
ATOM   1545  CD1 LEU A 227      63.774 -28.673  39.579  1.00 30.43           C
ATOM   1546  CD2 LEU A 227      62.723 -30.552  40.892  1.00 33.46           C
ATOM   1547  N   THR A 228      61.634 -25.958  43.122  1.00 29.35           N
ATOM   1548  CA  THR A 228      60.379 -25.190  43.092  1.00 29.35           C
ATOM   1549  C   THR A 228      60.649 -23.696  42.831  1.00 29.42           C
ATOM   1550  O   THR A 228      59.906 -23.078  42.068  1.00 28.48           O
ATOM   1551  CB  THR A 228      59.603 -25.370  44.426  1.00 29.71           C
ATOM   1552  OG1 THR A 228      59.147 -26.704  44.507  1.00 32.66           O
ATOM   1553  CG2 THR A 228      58.334 -24.505  44.559  1.00 28.96           C
ATOM   1554  N   LEU A 229      61.718 -23.130  43.420  1.00 28.96           N
ATOM   1555  CA  LEU A 229      62.140 -21.741  43.219  1.00 29.47           C
ATOM   1556  C   LEU A 229      62.679 -21.504  41.798  1.00 30.41           C
ATOM   1557  O   LEU A 229      62.435 -20.439  41.233  1.00 30.63           O
ATOM   1558  CB  LEU A 229      63.237 -21.381  44.247  1.00 26.02           C
ATOM   1559  CG  LEU A 229      62.744 -21.262  45.707  1.00 25.42           C
ATOM   1560  CD1 LEU A 229      63.935 -21.245  46.678  1.00 23.66           C
ATOM   1561  CD2 LEU A 229      61.853 -20.030  45.930  1.00 23.65           C
ATOM   1562  N   PHE A 230      63.355 -22.503  41.205  1.00 31.59           N
ATOM   1563  CA  PHE A 230      63.842 -22.480  39.826  1.00 32.43           C
ATOM   1564  C   PHE A 230      62.692 -22.619  38.812  1.00 33.52           C
ATOM   1565  O   PHE A 230      62.674 -21.884  37.827  1.00 33.74           O
ATOM   1566  CB  PHE A 230      64.843 -23.636  39.643  1.00 33.46           C
ATOM   1567  CG  PHE A 230      65.328 -23.858  38.218  1.00 34.53           C
ATOM   1568  CD1 PHE A 230      66.035 -22.844  37.538  1.00 35.08           C
ATOM   1569  CD2 PHE A 230      65.043 -25.073  37.560  1.00 35.70           C
ATOM   1570  CE1 PHE A 230      66.472 -23.052  36.217  1.00 35.91           C
ATOM   1571  CE2 PHE A 230      65.480 -25.279  36.239  1.00 36.44           C
ATOM   1572  CZ  PHE A 230      66.203 -24.272  35.572  1.00 36.43           C
ATOM   1573  N   LEU A 231      61.723 -23.519  39.062  1.00 33.65           N
ATOM   1574  CA  LEU A 231      60.528 -23.709  38.233  1.00 33.90           C
ATOM   1575  C   LEU A 231      59.581 -22.500  38.291  1.00 34.64           C
ATOM   1576  O   LEU A 231      58.903 -22.215  37.305  1.00 34.67           O
ATOM   1577  CB  LEU A 231      59.757 -24.961  38.703  1.00 34.90           C
ATOM   1578  CG  LEU A 231      60.407 -26.310  38.327  1.00 36.37           C
ATOM   1579  CD1 LEU A 231      59.749 -27.451  39.118  1.00 37.00           C
ATOM   1580  CD2 LEU A 231      60.340 -26.595  36.819  1.00 36.34           C
ATOM   1581  N   GLY A 232      59.601 -21.747  39.402  1.00 35.06           N
ATOM   1582  CA  GLY A 232      58.811 -20.540  39.583  1.00 33.64           C
ATOM   1583  C   GLY A 232      59.499 -19.340  38.928  1.00 33.11           C
ATOM   1584  O   GLY A 232      58.806 -18.498  38.365  1.00 30.91           O
ATOM   1585  N   PHE A 233      60.845 -19.307  38.903  1.00 33.34           N
ATOM   1586  CA  PHE A 233      61.630 -18.327  38.152  1.00 34.73           C
ATOM   1587  C   PHE A 233      61.400 -18.467  36.638  1.00 35.93           C
ATOM   1588  O   PHE A 233      61.131 -17.464  35.984  1.00 35.60           O
ATOM   1589  CB  PHE A 233      63.133 -18.471  38.478  1.00 33.97           C
ATOM   1590  CG  PHE A 233      63.989 -17.349  37.912  1.00 34.07           C
ATOM   1591  CD1 PHE A 233      64.302 -16.237  38.719  1.00 33.63           C
ATOM   1592  CD2 PHE A 233      64.439 -17.386  36.574  1.00 34.94           C
ATOM   1593  CE1 PHE A 233      65.050 -15.170  38.191  1.00 35.43           C
ATOM   1594  CE2 PHE A 233      65.172 -16.309  36.040  1.00 36.05           C
ATOM   1595  CZ  PHE A 233      65.480 -15.201  36.851  1.00 34.59           C
ATOM   1596  N   LEU A 234      61.478 -19.694  36.088  1.00 36.21           N
ATOM   1597  CA  LEU A 234      61.297 -19.970  34.659  1.00 37.99           C
ATOM   1598  C   LEU A 234      59.887 -19.631  34.154  1.00 38.75           C
ATOM   1599  O   LEU A 234      59.747 -19.150  33.030  1.00 40.38           O
ATOM   1600  CB  LEU A 234      61.571 -21.460  34.361  1.00 38.63           C
ATOM   1601  CG  LEU A 234      63.047 -21.906  34.380  1.00 39.93           C
ATOM   1602  CD1 LEU A 234      63.107 -23.421  34.138  1.00 40.23           C
ATOM   1603  CD2 LEU A 234      63.914 -21.166  33.345  1.00 41.03           C
ATOM   1604  N   HIS A 235      58.857 -19.865  34.983  1.00 38.95           N
ATOM   1605  CA  HIS A 235      57.465 -19.610  34.639  1.00 40.20           C
ATOM   1606  C   HIS A 235      57.112 -18.111  34.727  1.00 40.50           C
ATOM   1607  O   HIS A 235      56.341 -17.641  33.890  1.00 40.76           O
ATOM   1608  CB  HIS A 235      56.572 -20.415  35.604  1.00 40.68           C
ATOM   1609  CG  HIS A 235      55.093 -20.268  35.347  1.00 43.48           C
ATOM   1610  ND1 HIS A 235      54.426 -20.916  34.303  1.00 44.94           N
ATOM   1611  CD2 HIS A 235      54.190 -19.482  36.026  1.00 44.18           C
ATOM   1612  CE1 HIS A 235      53.171 -20.493  34.388  1.00 45.85           C
ATOM   1613  NE2 HIS A 235      52.974 -19.637  35.391  1.00 45.64           N
ATOM   1614  N   TYR A 236      57.649 -17.374  35.717  1.00 39.89           N
ATOM   1615  CA  TYR A 236      57.238 -15.997  36.001  1.00 40.42           C
ATOM   1616  C   TYR A 236      58.208 -14.919  35.509  1.00 40.01           C
ATOM   1617  O   TYR A 236      57.747 -13.789  35.379  1.00 38.19           O
ATOM   1618  CB  TYR A 236      57.023 -15.806  37.520  1.00 40.61           C
ATOM   1619  CG  TYR A 236      55.751 -16.438  38.055  1.00 42.74           C
ATOM   1620  CD1 TYR A 236      55.805 -17.403  39.082  1.00 42.84           C
ATOM   1621  CD2 TYR A 236      54.500 -16.051  37.528  1.00 42.35           C
ATOM   1622  CE1 TYR A 236      54.622 -18.003  39.554  1.00 43.74           C
ATOM   1623  CE2 TYR A 236      53.318 -16.655  37.994  1.00 43.96           C
ATOM   1624  CZ  TYR A 236      53.378 -17.636  39.003  1.00 45.23           C
ATOM   1625  OH  TYR A 236      52.235 -18.242  39.432  1.00 48.20           O
ATOM   1626  N   PHE A 237      59.492 -15.202  35.207  1.00 39.55           N
ATOM   1627  CA  PHE A 237      60.458 -14.178  34.772  1.00 40.31           C
ATOM   1628  C   PHE A 237      59.968 -13.370  33.557  1.00 40.57           C
ATOM   1629  O   PHE A 237      59.892 -12.147  33.637  1.00 40.12           O
ATOM   1630  CB  PHE A 237      61.874 -14.749  34.512  1.00 39.83           C
ATOM   1631  CG  PHE A 237      62.854 -13.653  34.118  1.00 39.66           C
ATOM   1632  CD1 PHE A 237      63.434 -12.854  35.122  1.00 40.46           C
ATOM   1633  CD2 PHE A 237      63.062 -13.328  32.759  1.00 40.64           C
ATOM   1634  CE1 PHE A 237      64.157 -11.700  34.773  1.00 41.54           C
ATOM   1635  CE2 PHE A 237      63.773 -12.163  32.411  1.00 39.65           C
ATOM   1636  CZ  PHE A 237      64.310 -11.341  33.420  1.00 41.51           C
ATOM   1637  N   ARG A 238      59.641 -14.062  32.455  1.00 41.15           N
ATOM   1638  CA  ARG A 238      59.121 -13.490  31.217  1.00 40.41           C
ATOM   1639  C   ARG A 238      57.862 -12.604  31.406  1.00 39.46           C
ATOM   1640  O   ARG A 238      57.948 -11.425  31.070  1.00 39.50           O
ATOM   1641  CB  ARG A 238      59.016 -14.595  30.146  1.00 42.03           C
ATOM   1642  CG  ARG A 238      58.302 -14.170  28.856  1.00 41.61           C
ATOM   1643  CD  ARG A 238      58.348 -15.247  27.772  1.00 42.73           C
ATOM   1644  NE  ARG A 238      57.608 -14.791  26.592  1.00 44.50           N
ATOM   1645  CZ  ARG A 238      56.355 -15.131  26.249  1.00 44.96           C
ATOM   1646  NH1 ARG A 238      55.626 -15.979  26.988  1.00 44.61           N
ATOM   1647  NH2 ARG A 238      55.822 -14.598  25.143  1.00 46.44           N
ATOM   1648  N   PRO A 239      56.727 -13.099  31.964  1.00 38.65           N
ATOM   1649  CA  PRO A 239      55.560 -12.277  32.340  1.00 36.85           C
ATOM   1650  C   PRO A 239      55.867 -11.040  33.201  1.00 36.49           C
ATOM   1651  O   PRO A 239      55.395  -9.950  32.890  1.00 38.20           O
ATOM   1652  CB  PRO A 239      54.622 -13.220  33.110  1.00 37.13           C
ATOM   1653  CG  PRO A 239      54.977 -14.609  32.619  1.00 38.76           C
ATOM   1654  CD  PRO A 239      56.436 -14.519  32.174  1.00 37.27           C
ATOM   1655  N   LEU A 240      56.654 -11.204  34.275  1.00 35.79           N
ATOM   1656  CA  LEU A 240      56.874 -10.171  35.282  1.00 35.08           C
ATOM   1657  C   LEU A 240      57.970  -9.157  34.912  1.00 35.82           C
ATOM   1658  O   LEU A 240      58.110  -8.179  35.640  1.00 35.24           O
ATOM   1659  CB  LEU A 240      57.291 -10.854  36.605  1.00 34.30           C
ATOM   1660  CG  LEU A 240      56.221 -11.735  37.294  1.00 34.53           C
ATOM   1661  CD1 LEU A 240      56.708 -12.127  38.695  1.00 34.21           C
ATOM   1662  CD2 LEU A 240      54.811 -11.125  37.359  1.00 33.31           C
ATOM   1663  N   ASN A 241      58.744  -9.357  33.829  1.00 36.64           N
ATOM   1664  CA  ASN A 241      59.913  -8.529  33.485  1.00 37.04           C
ATOM   1665  C   ASN A 241      59.982  -8.096  32.017  1.00 35.89           C
ATOM   1666  O   ASN A 241      60.787  -7.224  31.688  1.00 36.33           O
ATOM   1667  CB  ASN A 241      61.235  -9.161  33.984  1.00 38.48           C
ATOM   1668  CG  ASN A 241      61.263  -9.348  35.502  1.00 39.19           C
ATOM   1669  OD1 ASN A 241      61.238  -8.372  36.246  1.00 40.79           O
ATOM   1670  ND2 ASN A 241      61.239 -10.597  35.967  1.00 39.65           N
ATOM   1671  N   CYS A 242      59.140  -8.672  31.148  1.00 36.47           N
ATOM   1672  CA  CYS A 242      59.060  -8.360  29.725  1.00 36.39           C
ATOM   1673  C   CYS A 242      57.610  -7.973  29.445  1.00 37.01           C
ATOM   1674  O   CYS A 242      56.766  -8.842  29.240  1.00 35.92           O
ATOM   1675  CB  CYS A 242      59.517  -9.574  28.889  1.00 35.90           C
ATOM   1676  SG  CYS A 242      61.061 -10.368  29.416  1.00 34.36           S
ATOM   1677  N   PHE A 243      57.325  -6.665  29.466  1.00 37.78           N
ATOM   1678  CA  PHE A 243      56.010  -6.090  29.213  1.00 39.19           C
ATOM   1679  C   PHE A 243      56.129  -4.681  28.627  1.00 40.50           C
ATOM   1680  O   PHE A 243      57.064  -3.945  28.945  1.00 39.33           O
ATOM   1681  CB  PHE A 243      55.090  -6.208  30.451  1.00 39.48           C
ATOM   1682  CG  PHE A 243      55.547  -5.490  31.707  1.00 40.05           C
ATOM   1683  CD1 PHE A 243      56.214  -6.205  32.723  1.00 38.79           C
ATOM   1684  CD2 PHE A 243      55.286  -4.114  31.875  1.00 40.54           C
ATOM   1685  CE1 PHE A 243      56.614  -5.545  33.900  1.00 38.19           C
ATOM   1686  CE2 PHE A 243      55.696  -3.457  33.051  1.00 40.25           C
ATOM   1687  CZ  PHE A 243      56.360  -4.172  34.064  1.00 38.92           C
ATOM   1688  N   MET A 244      55.151  -4.312  27.789  1.00 41.97           N
ATOM   1689  CA  MET A 244      54.993  -2.984  27.210  1.00 42.30           C
ATOM   1690  C   MET A 244      54.133  -2.129  28.146  1.00 40.75           C
ATOM   1691  O   MET A 244      53.217  -2.632  28.801  1.00 42.62           O
ATOM   1692  CB  MET A 244      54.226  -3.088  25.876  1.00 44.05           C
ATOM   1693  CG  MET A 244      54.960  -3.890  24.793  1.00 45.53           C
ATOM   1694  SD  MET A 244      56.484  -3.117  24.185  1.00 50.84           S
ATOM   1695  CE  MET A 244      55.788  -1.816  23.136  1.00 47.66           C
ATOM   1696  N   MET A 245      54.418  -0.822  28.153  1.00 39.05           N
ATOM   1697  CA  MET A 245      53.732   0.217  28.904  1.00 37.57           C
ATOM   1698  C   MET A 245      53.336   1.382  27.993  1.00 36.46           C
ATOM   1699  O   MET A 245      53.993   1.655  26.990  1.00 34.16           O
ATOM   1700  CB  MET A 245      54.616   0.716  30.062  1.00 38.82           C
ATOM   1701  CG  MET A 245      54.863  -0.327  31.155  1.00 39.92           C
ATOM   1702  SD  MET A 245      55.644   0.368  32.630  1.00 41.39           S
ATOM   1703  CE  MET A 245      54.182   0.992  33.500  1.00 39.70           C
ATOM   1704  N   ARG A 246      52.269   2.076  28.406  1.00 35.44           N
ATOM   1705  CA  ARG A 246      51.797   3.375  27.946  1.00 35.33           C
ATOM   1706  C   ARG A 246      51.708   4.233  29.208  1.00 34.95           C
ATOM   1707  O   ARG A 246      50.749   4.094  29.970  1.00 33.66           O
ATOM   1708  CB  ARG A 246      50.415   3.202  27.284  1.00 35.88           C
ATOM   1709  CG  ARG A 246      49.668   4.495  26.898  1.00 36.22           C
ATOM   1710  CD  ARG A 246      50.117   5.130  25.575  1.00 35.96           C
ATOM   1711  NE  ARG A 246      50.080   4.222  24.413  1.00 36.93           N
ATOM   1712  CZ  ARG A 246      49.076   3.440  23.975  1.00 34.86           C
ATOM   1713  NH1 ARG A 246      47.890   3.371  24.593  1.00 35.65           N
ATOM   1714  NH2 ARG A 246      49.273   2.708  22.873  1.00 33.17           N
ATOM   1715  N   ASN A 247      52.721   5.077  29.459  1.00 35.14           N
ATOM   1716  CA  ASN A 247      52.843   5.921  30.652  1.00 36.55           C
ATOM   1717  C   ASN A 247      52.944   5.019  31.899  1.00 36.68           C
ATOM   1718  O   ASN A 247      53.774   4.111  31.914  1.00 35.66           O
ATOM   1719  CB  ASN A 247      51.735   7.014  30.720  1.00 36.43           C
ATOM   1720  CG  ASN A 247      51.724   7.951  29.506  1.00 36.03           C
ATOM   1721  OD1 ASN A 247      52.774   8.350  29.010  1.00 37.15           O
ATOM   1722  ND2 ASN A 247      50.534   8.282  29.000  1.00 34.25           N
ATOM   1723  N   TYR A 248      52.097   5.235  32.916  1.00 37.56           N
ATOM   1724  CA  TYR A 248      52.095   4.513  34.192  1.00 39.69           C
ATOM   1725  C   TYR A 248      51.291   3.196  34.174  1.00 41.67           C
ATOM   1726  O   TYR A 248      51.112   2.599  35.236  1.00 43.01           O
ATOM   1727  CB  TYR A 248      51.453   5.442  35.244  1.00 38.46           C
ATOM   1728  CG  TYR A 248      52.187   6.751  35.466  1.00 38.62           C
ATOM   1729  CD1 TYR A 248      53.570   6.758  35.747  1.00 37.12           C
ATOM   1730  CD2 TYR A 248      51.483   7.970  35.391  1.00 37.50           C
ATOM   1731  CE1 TYR A 248      54.244   7.976  35.955  1.00 37.82           C
ATOM   1732  CE2 TYR A 248      52.156   9.187  35.599  1.00 37.20           C
ATOM   1733  CZ  TYR A 248      53.535   9.190  35.883  1.00 37.69           C
ATOM   1734  OH  TYR A 248      54.179  10.373  36.088  1.00 34.77           O
ATOM   1735  N   GLU A 249      50.818   2.726  33.007  1.00 43.34           N
ATOM   1736  CA  GLU A 249      50.012   1.512  32.873  1.00 45.18           C
ATOM   1737  C   GLU A 249      50.633   0.547  31.866  1.00 45.01           C
ATOM   1738  O   GLU A 249      51.159   0.962  30.836  1.00 46.03           O
ATOM   1739  CB  GLU A 249      48.573   1.880  32.472  1.00 47.08           C
ATOM   1740  CG  GLU A 249      47.785   2.531  33.621  1.00 51.76           C
ATOM   1741  CD  GLU A 249      46.324   2.734  33.235  1.00 54.13           C
ATOM   1742  OE1 GLU A 249      46.043   3.777  32.607  1.00 54.06           O
ATOM   1743  OE2 GLU A 249      45.520   1.826  33.539  1.00 56.27           O
ATOM   1744  N   ILE A 250      50.508  -0.755  32.164  1.00 44.10           N
ATOM   1745  CA  ILE A 250      50.860  -1.871  31.293  1.00 42.89           C
ATOM   1746  C   ILE A 250      49.764  -2.020  30.225  1.00 42.01           C
ATOM   1747  O   ILE A 250      48.571  -1.944  30.528  1.00 41.11           O
ATOM   1748  CB  ILE A 250      50.968  -3.167  32.145  1.00 43.45           C
ATOM   1749  CG1 ILE A 250      52.099  -3.043  33.192  1.00 44.21           C
ATOM   1750  CG2 ILE A 250      51.152  -4.443  31.288  1.00 42.20           C
ATOM   1751  CD1 ILE A 250      52.398  -4.322  33.990  1.00 43.54           C
ATOM   1752  N   ILE A 251      50.202  -2.270  28.985  1.00 40.67           N
ATOM   1753  CA  ILE A 251      49.354  -2.478  27.815  1.00 41.31           C
ATOM   1754  C   ILE A 251      49.548  -3.871  27.202  1.00 42.31           C
ATOM   1755  O   ILE A 251      48.663  -4.316  26.480  1.00 42.76           O
ATOM   1756  CB  ILE A 251      49.589  -1.351  26.777  1.00 40.87           C
ATOM   1757  CG1 ILE A 251      51.050  -1.311  26.268  1.00 39.82           C
ATOM   1758  CG2 ILE A 251      49.117   0.003  27.327  1.00 41.36           C
ATOM   1759  CD1 ILE A 251      51.355  -0.238  25.227  1.00 39.25           C
ATOM   1760  N   GLN A 252      50.668  -4.564  27.464  1.00 41.96           N
ATOM   1761  CA  GLN A 252      50.944  -5.882  26.899  1.00 42.15           C
ATOM   1762  C   GLN A 252      51.887  -6.652  27.820  1.00 41.34           C
ATOM   1763  O   GLN A 252      53.027  -6.234  27.994  1.00 41.52           O
ATOM   1764  CB  GLN A 252      51.458  -5.746  25.451  1.00 43.21           C
ATOM   1765  CG  GLN A 252      51.320  -7.028  24.622  1.00 42.40           C
ATOM   1766  CD  GLN A 252      51.776  -6.790  23.185  1.00 43.08           C
ATOM   1767  OE1 GLN A 252      52.916  -6.388  22.950  1.00 41.14           O
ATOM   1768  NE2 GLN A 252      50.893  -7.040  22.216  1.00 43.22           N
ATOM   1769  N   GLN A 253      51.417  -7.767  28.396  1.00 40.43           N
ATOM   1770  CA  GLN A 253      52.111  -8.584  29.385  1.00 40.87           C
ATOM   1771  C   GLN A 253      51.779 -10.067  29.139  1.00 41.38           C
ATOM   1772  O   GLN A 253      50.629 -10.446  29.340  1.00 40.08           O
ATOM   1773  CB  GLN A 253      51.769  -8.085  30.800  1.00 39.64           C
ATOM   1774  CG  GLN A 253      52.533  -8.790  31.930  1.00 36.58           C
ATOM   1775  CD  GLN A 253      52.333  -8.111  33.289  1.00 37.11           C
ATOM   1776  OE1 GLN A 253      51.284  -7.529  33.560  1.00 35.76           O
ATOM   1777  NE2 GLN A 253      53.345  -8.182  34.155  1.00 35.13           N
ATOM   1778  N   PRO A 254      52.728 -10.917  28.693  1.00 42.10           N
ATOM   1779  CA  PRO A 254      54.106 -10.577  28.324  1.00 44.58           C
ATOM   1780  C   PRO A 254      54.153  -9.782  27.006  1.00 46.39           C
ATOM   1781  O   PRO A 254      53.191  -9.781  26.236  1.00 46.09           O
ATOM   1782  CB  PRO A 254      54.821 -11.929  28.192  1.00 44.41           C
ATOM   1783  CG  PRO A 254      53.722 -12.906  27.809  1.00 43.28           C
ATOM   1784  CD  PRO A 254      52.460 -12.337  28.458  1.00 42.80           C
ATOM   1785  N   MET A 255      55.291  -9.120  26.753  1.00 49.22           N
ATOM   1786  CA  MET A 255      55.601  -8.386  25.528  1.00 51.65           C
ATOM   1787  C   MET A 255      55.555  -9.332  24.320  1.00 52.91           C
ATOM   1788  O   MET A 255      56.292 -10.319  24.274  1.00 53.03           O
ATOM   1789  CB  MET A 255      57.006  -7.768  25.674  1.00 53.55           C
ATOM   1790  CG  MET A 255      57.496  -6.992  24.438  1.00 57.34           C
ATOM   1791  SD  MET A 255      59.152  -6.301  24.637  1.00 61.46           S
ATOM   1792  CE  MET A 255      60.157  -7.771  24.315  1.00 59.79           C
ATOM   1793  N   SER A 256      54.698  -9.000  23.345  1.00 54.06           N
ATOM   1794  CA  SER A 256      54.601  -9.703  22.075  1.00 54.90           C
ATOM   1795  C   SER A 256      55.563  -9.051  21.070  1.00 54.82           C
ATOM   1796  O   SER A 256      55.799  -7.842  21.105  1.00 53.89           O
ATOM   1797  CB  SER A 256      53.163  -9.574  21.538  1.00 55.83           C
ATOM   1798  OG  SER A 256      53.003 -10.399  20.407  1.00 56.67           O
ATOM   1799  N   TYR A 257      56.088  -9.879  20.158  1.00 54.95           N
ATOM   1800  CA  TYR A 257      56.977  -9.488  19.067  1.00 55.07           C
ATOM   1801  C   TYR A 257      56.216  -9.328  17.737  1.00 55.66           C
ATOM   1802  O   TYR A 257      56.859  -9.137  16.705  1.00 54.97           O
ATOM   1803  CB  TYR A 257      58.066 -10.567  18.920  1.00 53.16           C
ATOM   1804  CG  TYR A 257      59.037 -10.583  20.083  1.00 53.02           C
ATOM   1805  CD1 TYR A 257      58.783 -11.394  21.207  1.00 53.59           C
ATOM   1806  CD2 TYR A 257      60.184  -9.763  20.056  1.00 53.01           C
ATOM   1807  CE1 TYR A 257      59.678 -11.393  22.289  1.00 53.27           C
ATOM   1808  CE2 TYR A 257      61.094  -9.779  21.130  1.00 53.09           C
ATOM   1809  CZ  TYR A 257      60.841 -10.601  22.245  1.00 53.52           C
ATOM   1810  OH  TYR A 257      61.718 -10.636  23.285  1.00 53.51           O
ATOM   1811  N   ASP A 258      54.867  -9.366  17.754  1.00 58.20           N
ATOM   1812  CA  ASP A 258      53.986  -9.148  16.599  1.00 62.14           C
ATOM   1813  C   ASP A 258      54.070  -7.684  16.148  1.00 63.59           C
ATOM   1814  O   ASP A 258      53.378  -6.816  16.684  1.00 63.64           O
ATOM   1815  CB  ASP A 258      52.513  -9.485  16.950  1.00 62.75           C
ATOM   1816  CG  ASP A 258      52.245 -10.931  17.371  1.00 64.72           C
ATOM   1817  OD1 ASP A 258      53.006 -11.822  16.935  1.00 65.07           O
ATOM   1818  OD2 ASP A 258      51.266 -11.115  18.128  1.00 64.57           O
ATOM   1819  N   ASN A 259      54.969  -7.422  15.186  1.00 65.31           N
ATOM   1820  CA  ASN A 259      55.223  -6.125  14.560  1.00 67.66           C
ATOM   1821  C   ASN A 259      55.702  -5.075  15.582  1.00 66.55           C
ATOM   1822  O   ASN A 259      55.210  -3.950  15.597  1.00 65.92           O
ATOM   1823  CB  ASN A 259      53.997  -5.658  13.720  1.00 71.32           C
ATOM   1824  CG  ASN A 259      53.704  -6.449  12.439  1.00 75.37           C
ATOM   1825  OD1 ASN A 259      52.665  -6.228  11.823  1.00 75.57           O
ATOM   1826  ND2 ASN A 259      54.598  -7.339  11.999  1.00 80.47           N
ATOM   1827  N   LEU A 260      56.618  -5.464  16.484  1.00 64.95           N
ATOM   1828  CA  LEU A 260      57.056  -4.649  17.618  1.00 63.39           C
ATOM   1829  C   LEU A 260      57.840  -3.399  17.181  1.00 62.55           C
ATOM   1830  O   LEU A 260      57.548  -2.317  17.683  1.00 62.31           O
ATOM   1831  CB  LEU A 260      57.857  -5.559  18.572  1.00 62.82           C
ATOM   1832  CG  LEU A 260      58.399  -4.933  19.875  1.00 62.05           C
ATOM   1833  CD1 LEU A 260      57.307  -4.239  20.706  1.00 60.83           C
ATOM   1834  CD2 LEU A 260      59.078  -6.028  20.713  1.00 61.56           C
ATOM   1835  N   THR A 261      58.752  -3.518  16.200  1.00 61.19           N
ATOM   1836  CA  THR A 261      59.513  -2.402  15.619  1.00 59.92           C
ATOM   1837  C   THR A 261      58.606  -1.437  14.836  1.00 59.97           C
ATOM   1838  O   THR A 261      58.860  -0.236  14.837  1.00 61.04           O
ATOM   1839  CB  THR A 261      60.620  -2.980  14.703  1.00 59.63           C
ATOM   1840  OG1 THR A 261      61.522  -3.646  15.554  1.00 59.32           O
ATOM   1841  CG2 THR A 261      61.445  -1.939  13.920  1.00 59.48           C
ATOM   1842  N   GLN A 262      57.529  -1.951  14.222  1.00 58.97           N
ATOM   1843  CA  GLN A 262      56.535  -1.193  13.466  1.00 58.32           C
ATOM   1844  C   GLN A 262      55.601  -0.423  14.415  1.00 57.76           C
ATOM   1845  O   GLN A 262      55.200   0.688  14.081  1.00 59.06           O
ATOM   1846  CB  GLN A 262      55.661  -2.158  12.633  1.00 58.20           C
ATOM   1847  CG  GLN A 262      56.324  -2.837  11.416  1.00 58.00           C
ATOM   1848  CD  GLN A 262      57.465  -3.801  11.742  1.00 59.11           C
ATOM   1849  OE1 GLN A 262      57.408  -4.546  12.718  1.00 59.60           O
ATOM   1850  NE2 GLN A 262      58.520  -3.782  10.929  1.00 58.74           N
ATOM   1851  N   ARG A 263      55.280  -0.973  15.600  1.00 56.16           N
ATOM   1852  CA  ARG A 263      54.473  -0.300  16.618  1.00 54.39           C
ATOM   1853  C   ARG A 263      55.267   0.781  17.372  1.00 53.45           C
ATOM   1854  O   ARG A 263      54.659   1.769  17.781  1.00 52.72           O
ATOM   1855  CB  ARG A 263      53.932  -1.320  17.634  1.00 53.72           C
ATOM   1856  CG  ARG A 263      52.749  -2.146  17.106  1.00 53.47           C
ATOM   1857  CD  ARG A 263      52.131  -3.038  18.191  1.00 51.97           C
ATOM   1858  NE  ARG A 263      52.951  -4.233  18.437  1.00 50.86           N
ATOM   1859  CZ  ARG A 263      53.323  -4.729  19.630  1.00 51.13           C
ATOM   1860  NH1 ARG A 263      54.045  -5.856  19.650  1.00 49.93           N
ATOM   1861  NH2 ARG A 263      52.990  -4.140  20.788  1.00 49.23           N
ATOM   1862  N   LEU A 264      56.607   0.656  17.490  1.00 52.05           N
ATOM   1863  CA  LEU A 264      57.481   1.747  17.940  1.00 50.76           C
ATOM   1864  C   LEU A 264      57.487   2.881  16.897  1.00 50.63           C
ATOM   1865  O   LEU A 264      57.421   4.047  17.276  1.00 49.94           O
ATOM   1866  CB  LEU A 264      58.949   1.285  18.132  1.00 49.57           C
ATOM   1867  CG  LEU A 264      59.255   0.247  19.234  1.00 48.59           C
ATOM   1868  CD1 LEU A 264      60.756  -0.079  19.230  1.00 47.22           C
ATOM   1869  CD2 LEU A 264      58.828   0.687  20.640  1.00 49.12           C
ATOM   1870  N   THR A 265      57.519   2.540  15.593  1.00 50.07           N
ATOM   1871  CA  THR A 265      57.558   3.487  14.472  1.00 49.27           C
ATOM   1872  C   THR A 265      56.269   4.317  14.403  1.00 47.98           C
ATOM   1873  O   THR A 265      56.356   5.528  14.232  1.00 47.53           O
ATOM   1874  CB  THR A 265      57.733   2.743  13.125  1.00 49.96           C
ATOM   1875  OG1 THR A 265      58.876   1.930  13.150  1.00 52.04           O
ATOM   1876  CG2 THR A 265      57.942   3.680  11.930  1.00 48.76           C
ATOM   1877  N   VAL A 266      55.096   3.675  14.551  1.00 46.18           N
ATOM   1878  CA  VAL A 266      53.774   4.308  14.548  1.00 44.84           C
ATOM   1879  C   VAL A 266      53.605   5.268  15.736  1.00 44.75           C
ATOM   1880  O   VAL A 266      53.039   6.341  15.557  1.00 45.04           O
ATOM   1881  CB  VAL A 266      52.671   3.211  14.514  1.00 44.33           C
ATOM   1882  CG1 VAL A 266      51.250   3.716  14.851  1.00 44.51           C
ATOM   1883  CG2 VAL A 266      52.633   2.522  13.138  1.00 43.79           C
ATOM   1884  N   GLU A 267      54.114   4.911  16.924  1.00 44.26           N
ATOM   1885  CA  GLU A 267      54.018   5.715  18.142  1.00 43.17           C
ATOM   1886  C   GLU A 267      55.007   6.897  18.142  1.00 42.84           C
ATOM   1887  O   GLU A 267      54.683   7.950  18.691  1.00 40.59           O
ATOM   1888  CB  GLU A 267      54.307   4.773  19.326  1.00 42.34           C
ATOM   1889  CG  GLU A 267      53.061   3.942  19.700  1.00 41.88           C
ATOM   1890  CD  GLU A 267      52.080   4.668  20.622  1.00 43.66           C
ATOM   1891  OE1 GLU A 267      51.175   3.977  21.138  1.00 43.14           O
ATOM   1892  OE2 GLU A 267      52.247   5.892  20.820  1.00 44.67           O
ATOM   1893  N   ALA A 268      56.164   6.757  17.472  1.00 43.21           N
ATOM   1894  CA  ALA A 268      57.119   7.835  17.210  1.00 44.71           C
ATOM   1895  C   ALA A 268      56.617   8.774  16.104  1.00 47.03           C
ATOM   1896  O   ALA A 268      56.758   9.989  16.230  1.00 48.24           O
ATOM   1897  CB  ALA A 268      58.447   7.211  16.757  1.00 42.81           C
ATOM   1898  N   ALA A 269      55.989   8.219  15.053  1.00 48.33           N
ATOM   1899  CA  ALA A 269      55.384   8.942  13.938  1.00 48.26           C
ATOM   1900  C   ALA A 269      54.171   9.764  14.388  1.00 49.31           C
ATOM   1901  O   ALA A 269      54.086  10.945  14.061  1.00 50.13           O
ATOM   1902  CB  ALA A 269      54.949   7.934  12.861  1.00 48.41           C
ATOM   1903  N   GLN A 270      53.271   9.164  15.186  1.00 49.70           N
ATOM   1904  CA  GLN A 270      52.106   9.821  15.777  1.00 50.28           C
ATOM   1905  C   GLN A 270      52.484  10.910  16.791  1.00 50.46           C
ATOM   1906  O   GLN A 270      51.721  11.864  16.936  1.00 50.63           O
ATOM   1907  CB  GLN A 270      51.194   8.779  16.460  1.00 51.33           C
ATOM   1908  CG  GLN A 270      50.257   8.074  15.459  1.00 54.34           C
ATOM   1909  CD  GLN A 270      49.203   7.161  16.096  1.00 55.59           C
ATOM   1910  OE1 GLN A 270      48.191   6.876  15.463  1.00 56.23           O
ATOM   1911  NE2 GLN A 270      49.397   6.722  17.343  1.00 55.99           N
ATOM   1912  N   PHE A 271      53.647  10.796  17.460  1.00 49.51           N
ATOM   1913  CA  PHE A 271      54.166  11.822  18.363  1.00 48.69           C
ATOM   1914  C   PHE A 271      54.649  13.066  17.591  1.00 50.10           C
ATOM   1915  O   PHE A 271      54.329  14.181  18.001  1.00 49.92           O
ATOM   1916  CB  PHE A 271      55.313  11.256  19.227  1.00 45.62           C
ATOM   1917  CG  PHE A 271      55.940  12.308  20.124  1.00 41.09           C
ATOM   1918  CD1 PHE A 271      55.185  12.888  21.165  1.00 38.06           C
ATOM   1919  CD2 PHE A 271      57.238  12.787  19.846  1.00 40.27           C
ATOM   1920  CE1 PHE A 271      55.718  13.947  21.921  1.00 37.84           C
ATOM   1921  CE2 PHE A 271      57.771  13.847  20.601  1.00 38.91           C
ATOM   1922  CZ  PHE A 271      57.010  14.423  21.634  1.00 38.10           C
ATOM   1923  N   ILE A 272      55.384  12.884  16.478  1.00 50.59           N
ATOM   1924  CA  ILE A 272      55.842  13.957  15.583  1.00 52.22           C
ATOM   1925  C   ILE A 272      54.643  14.718  14.978  1.00 54.60           C
ATOM   1926  O   ILE A 272      54.668  15.947  14.916  1.00 54.54           O
ATOM   1927  CB  ILE A 272      56.772  13.360  14.480  1.00 51.27           C
ATOM   1928  CG1 ILE A 272      58.105  12.844  15.073  1.00 50.37           C
ATOM   1929  CG2 ILE A 272      57.059  14.341  13.320  1.00 50.83           C
ATOM   1930  CD1 ILE A 272      58.883  11.911  14.134  1.00 47.70           C
ATOM   1931  N   GLN A 273      53.602  13.980  14.555  1.00 56.34           N
ATOM   1932  CA  GLN A 273      52.400  14.486  13.893  1.00 57.65           C
ATOM   1933  C   GLN A 273      51.512  15.351  14.804  1.00 58.60           C
ATOM   1934  O   GLN A 273      50.970  16.347  14.327  1.00 60.30           O
ATOM   1935  CB  GLN A 273      51.579  13.293  13.376  1.00 58.66           C
ATOM   1936  CG  GLN A 273      52.172  12.662  12.101  1.00 61.40           C
ATOM   1937  CD  GLN A 273      51.579  11.284  11.795  1.00 62.73           C
ATOM   1938  OE1 GLN A 273      50.482  10.953  12.239  1.00 63.19           O
ATOM   1939  NE2 GLN A 273      52.310  10.458  11.046  1.00 64.40           N
ATOM   1940  N   ARG A 274      51.388  15.016  16.102  1.00 58.78           N
ATOM   1941  CA  ARG A 274      50.638  15.821  17.077  1.00 59.17           C
ATOM   1942  C   ARG A 274      51.479  16.983  17.655  1.00 59.24           C
ATOM   1943  O   ARG A 274      51.035  17.637  18.598  1.00 59.71           O
ATOM   1944  CB  ARG A 274      50.079  14.907  18.197  1.00 59.88           C
ATOM   1945  CG  ARG A 274      51.082  14.287  19.189  1.00 61.86           C
ATOM   1946  CD  ARG A 274      50.383  13.338  20.176  1.00 62.37           C
ATOM   1947  NE  ARG A 274      51.339  12.537  20.959  1.00 61.73           N
ATOM   1948  CZ  ARG A 274      51.590  11.223  20.807  1.00 61.81           C
ATOM   1949  NH1 ARG A 274      51.022  10.499  19.833  1.00 60.66           N
ATOM   1950  NH2 ARG A 274      52.427  10.610  21.650  1.00 60.72           N
ATOM   1951  N   ASN A 275      52.665  17.255  17.077  1.00 58.78           N
ATOM   1952  CA  ASN A 275      53.606  18.318  17.434  1.00 58.10           C
ATOM   1953  C   ASN A 275      54.212  19.007  16.198  1.00 58.33           C
ATOM   1954  O   ASN A 275      55.340  19.486  16.259  1.00 59.23           O
ATOM   1955  CB  ASN A 275      54.666  17.831  18.454  1.00 56.43           C
ATOM   1956  CG  ASN A 275      54.086  17.463  19.817  1.00 56.25           C
ATOM   1957  OD1 ASN A 275      53.579  18.327  20.527  1.00 54.78           O
ATOM   1958  ND2 ASN A 275      54.135  16.182  20.180  1.00 55.43           N
ATOM   1959  N   THR A 276      53.487  19.085  15.070  1.00 58.32           N
ATOM   1960  CA  THR A 276      53.930  19.753  13.834  1.00 58.06           C
ATOM   1961  C   THR A 276      54.172  21.274  13.961  1.00 57.30           C
ATOM   1962  O   THR A 276      54.909  21.822  13.142  1.00 57.51           O
ATOM   1963  CB  THR A 276      52.923  19.461  12.696  1.00 58.50           C
ATOM   1964  OG1 THR A 276      51.597  19.740  13.106  1.00 58.01           O
ATOM   1965  CG2 THR A 276      53.027  18.028  12.170  1.00 57.42           C
ATOM   1966  N   GLU A 277      53.593  21.942  14.975  1.00 57.04           N
ATOM   1967  CA  GLU A 277      53.745  23.378  15.239  1.00 56.88           C
ATOM   1968  C   GLU A 277      54.421  23.673  16.591  1.00 55.89           C
ATOM   1969  O   GLU A 277      54.747  24.830  16.853  1.00 56.39           O
ATOM   1970  CB  GLU A 277      52.359  24.053  15.183  1.00 58.62           C
ATOM   1971  CG  GLU A 277      51.748  24.069  13.769  1.00 60.78           C
ATOM   1972  CD  GLU A 277      50.442  24.861  13.702  1.00 61.91           C
ATOM   1973  OE1 GLU A 277      50.424  25.998  14.224  1.00 61.42           O
ATOM   1974  OE2 GLU A 277      49.480  24.319  13.117  1.00 63.84           O
ATOM   1975  N   THR A 278      54.641  22.657  17.440  1.00 54.40           N
ATOM   1976  CA  THR A 278      55.286  22.777  18.750  1.00 52.28           C
ATOM   1977  C   THR A 278      56.710  22.194  18.617  1.00 50.29           C
ATOM   1978  O   THR A 278      56.860  21.150  17.982  1.00 50.74           O
ATOM   1979  CB  THR A 278      54.467  21.933  19.765  1.00 52.88           C
ATOM   1980  OG1 THR A 278      53.149  22.444  19.831  1.00 53.01           O
ATOM   1981  CG2 THR A 278      55.002  21.963  21.208  1.00 52.53           C
ATOM   1982  N   PRO A 279      57.757  22.788  19.238  1.00 48.52           N
ATOM   1983  CA  PRO A 279      59.099  22.191  19.256  1.00 47.52           C
ATOM   1984  C   PRO A 279      59.089  20.925  20.129  1.00 46.01           C
ATOM   1985  O   PRO A 279      58.544  20.949  21.232  1.00 45.17           O
ATOM   1986  CB  PRO A 279      60.019  23.291  19.802  1.00 47.78           C
ATOM   1987  CG  PRO A 279      59.113  24.179  20.640  1.00 48.21           C
ATOM   1988  CD  PRO A 279      57.726  24.036  20.004  1.00 48.97           C
ATOM   1989  N   PHE A 280      59.638  19.814  19.613  1.00 44.35           N
ATOM   1990  CA  PHE A 280      59.530  18.492  20.227  1.00 43.07           C
ATOM   1991  C   PHE A 280      60.876  17.799  20.400  1.00 41.13           C
ATOM   1992  O   PHE A 280      61.824  18.034  19.656  1.00 40.30           O
ATOM   1993  CB  PHE A 280      58.472  17.615  19.521  1.00 43.22           C
ATOM   1994  CG  PHE A 280      58.784  17.187  18.095  1.00 42.09           C
ATOM   1995  CD1 PHE A 280      59.751  16.196  17.820  1.00 40.91           C
ATOM   1996  CD2 PHE A 280      58.086  17.782  17.028  1.00 41.62           C
ATOM   1997  CE1 PHE A 280      60.048  15.847  16.489  1.00 41.78           C
ATOM   1998  CE2 PHE A 280      58.359  17.413  15.700  1.00 41.70           C
ATOM   1999  CZ  PHE A 280      59.358  16.459  15.426  1.00 42.25           C
ATOM   2000  N   LEU A 281      60.916  16.920  21.405  1.00 39.01           N
ATOM   2001  CA  LEU A 281      62.000  16.022  21.738  1.00 37.75           C
ATOM   2002  C   LEU A 281      61.432  14.603  21.657  1.00 36.92           C
ATOM   2003  O   LEU A 281      60.692  14.176  22.542  1.00 36.09           O
ATOM   2004  CB  LEU A 281      62.482  16.363  23.157  1.00 36.44           C
ATOM   2005  CG  LEU A 281      63.594  15.454  23.715  1.00 35.33           C
ATOM   2006  CD1 LEU A 281      64.917  15.659  22.977  1.00 33.78           C
ATOM   2007  CD2 LEU A 281      63.775  15.694  25.210  1.00 35.31           C
ATOM   2008  N   LEU A 282      61.799  13.868  20.604  1.00 35.97           N
ATOM   2009  CA  LEU A 282      61.569  12.435  20.486  1.00 35.38           C
ATOM   2010  C   LEU A 282      62.880  11.741  20.869  1.00 34.47           C
ATOM   2011  O   LEU A 282      63.951  12.118  20.396  1.00 32.42           O
ATOM   2012  CB  LEU A 282      61.215  12.120  19.015  1.00 36.58           C
ATOM   2013  CG  LEU A 282      61.106  10.624  18.627  1.00 37.05           C
ATOM   2014  CD1 LEU A 282      60.085   9.847  19.474  1.00 37.20           C
ATOM   2015  CD2 LEU A 282      60.772  10.479  17.136  1.00 38.85           C
ATOM   2016  N   VAL A 283      62.775  10.699  21.699  1.00 33.15           N
ATOM   2017  CA  VAL A 283      63.841   9.751  21.983  1.00 32.12           C
ATOM   2018  C   VAL A 283      63.308   8.390  21.537  1.00 32.02           C
ATOM   2019  O   VAL A 283      62.484   7.801  22.230  1.00 31.20           O
ATOM   2020  CB  VAL A 283      64.254   9.803  23.477  1.00 32.70           C
ATOM   2021  CG1 VAL A 283      65.397   8.814  23.781  1.00 30.40           C
ATOM   2022  CG2 VAL A 283      64.673  11.221  23.895  1.00 31.25           C
ATOM   2023  N   LEU A 284      63.762   7.904  20.372  1.00 33.18           N
ATOM   2024  CA  LEU A 284      63.381   6.607  19.829  1.00 35.15           C
ATOM   2025  C   LEU A 284      64.515   5.628  20.167  1.00 35.67           C
ATOM   2026  O   LEU A 284      65.534   5.543  19.485  1.00 35.34           O
ATOM   2027  CB  LEU A 284      63.152   6.726  18.303  1.00 35.33           C
ATOM   2028  CG  LEU A 284      61.994   5.840  17.794  1.00 34.96           C
ATOM   2029  CD1 LEU A 284      61.829   5.989  16.275  1.00 33.34           C
ATOM   2030  CD2 LEU A 284      62.137   4.361  18.189  1.00 34.62           C
ATOM   2031  N   SER A 285      64.326   4.901  21.269  1.00 37.55           N
ATOM   2032  CA  SER A 285      65.265   3.953  21.832  1.00 38.94           C
ATOM   2033  C   SER A 285      64.791   2.537  21.470  1.00 38.91           C
ATOM   2034  O   SER A 285      63.993   1.942  22.188  1.00 36.74           O
ATOM   2035  CB  SER A 285      65.237   4.185  23.350  1.00 38.69           C
ATOM   2036  OG  SER A 285      66.108   3.301  24.005  1.00 41.09           O
ATOM   2037  N   TYR A 286      65.282   1.990  20.349  1.00 39.40           N
ATOM   2038  CA  TYR A 286      64.907   0.672  19.836  1.00 41.35           C
ATOM   2039  C   TYR A 286      65.304  -0.463  20.790  1.00 41.27           C
ATOM   2040  O   TYR A 286      66.325  -0.382  21.471  1.00 40.33           O
ATOM   2041  CB  TYR A 286      65.606   0.433  18.483  1.00 40.99           C
ATOM   2042  CG  TYR A 286      65.172   1.349  17.359  1.00 41.30           C
ATOM   2043  CD1 TYR A 286      63.819   1.387  16.966  1.00 41.42           C
ATOM   2044  CD2 TYR A 286      66.120   2.145  16.684  1.00 40.45           C
ATOM   2045  CE1 TYR A 286      63.414   2.233  15.922  1.00 40.88           C
ATOM   2046  CE2 TYR A 286      65.716   2.966  15.615  1.00 38.67           C
ATOM   2047  CZ  TYR A 286      64.361   3.025  15.243  1.00 40.87           C
ATOM   2048  OH  TYR A 286      63.972   3.849  14.229  1.00 40.78           O
ATOM   2049  N   LEU A 287      64.509  -1.543  20.784  1.00 41.97           N
ATOM   2050  CA  LEU A 287      64.846  -2.826  21.407  1.00 43.85           C
ATOM   2051  C   LEU A 287      65.845  -3.595  20.527  1.00 44.45           C
ATOM   2052  O   LEU A 287      66.615  -4.409  21.040  1.00 43.87           O
ATOM   2053  CB  LEU A 287      63.563  -3.673  21.530  1.00 42.60           C
ATOM   2054  CG  LEU A 287      62.700  -3.366  22.770  1.00 43.58           C
ATOM   2055  CD1 LEU A 287      62.215  -1.909  22.857  1.00 41.37           C
ATOM   2056  CD2 LEU A 287      61.495  -4.306  22.786  1.00 42.09           C
ATOM   2057  N   HIS A 288      65.862  -3.293  19.214  1.00 45.23           N
ATOM   2058  CA  HIS A 288      66.848  -3.768  18.259  1.00 46.20           C
ATOM   2059  C   HIS A 288      68.199  -3.100  18.508  1.00 46.99           C
ATOM   2060  O   HIS A 288      68.239  -1.893  18.732  1.00 48.57           O
ATOM   2061  CB  HIS A 288      66.429  -3.397  16.826  1.00 45.65           C
ATOM   2062  CG  HIS A 288      65.453  -4.339  16.199  1.00 47.13           C
ATOM   2063  ND1 HIS A 288      65.399  -5.689  16.502  1.00 46.56           N
ATOM   2064  CD2 HIS A 288      64.519  -4.135  15.216  1.00 47.54           C
ATOM   2065  CE1 HIS A 288      64.448  -6.220  15.740  1.00 47.28           C
ATOM   2066  NE2 HIS A 288      63.874  -5.336  14.940  1.00 47.79           N
ATOM   2067  N   VAL A 289      69.316  -3.834  18.465  1.00 46.08           N
ATOM   2068  CA  VAL A 289      69.530  -5.244  18.127  1.00 45.78           C
ATOM   2069  C   VAL A 289      70.111  -6.010  19.319  1.00 45.82           C
ATOM   2070  O   VAL A 289      71.081  -6.758  19.186  1.00 43.88           O
ATOM   2071  CB  VAL A 289      70.354  -5.351  16.826  1.00 43.93           C
ATOM   2072  CG1 VAL A 289      69.467  -5.025  15.617  1.00 41.62           C
ATOM   2073  CG2 VAL A 289      71.638  -4.495  16.847  1.00 39.97           C
ATOM   2074  N   HIS A 290      69.468  -5.849  20.488  1.00 46.24           N
ATOM   2075  CA  HIS A 290      69.729  -6.643  21.684  1.00 48.03           C
ATOM   2076  C   HIS A 290      69.184  -8.061  21.471  1.00 48.10           C
ATOM   2077  O   HIS A 290      68.196  -8.257  20.758  1.00 47.37           O
ATOM   2078  CB  HIS A 290      69.017  -5.999  22.890  1.00 46.44           C
ATOM   2079  CG  HIS A 290      69.559  -6.383  24.250  1.00 46.22           C
ATOM   2080  ND1 HIS A 290      69.508  -7.670  24.755  1.00 46.00           N
ATOM   2081  CD2 HIS A 290      70.192  -5.641  25.225  1.00 45.40           C
ATOM   2082  CE1 HIS A 290      70.114  -7.661  25.944  1.00 46.40           C
ATOM   2083  NE2 HIS A 290      70.556  -6.460  26.296  1.00 46.08           N
ATOM   2084  N   THR A 291      69.844  -9.028  22.121  1.00 49.49           N
ATOM   2085  CA  THR A 291      69.576 -10.465  22.157  1.00 52.47           C
ATOM   2086  C   THR A 291      68.083 -10.804  22.330  1.00 53.43           C
ATOM   2087  O   THR A 291      67.396 -10.158  23.120  1.00 52.96           O
ATOM   2088  CB  THR A 291      70.452 -11.104  23.252  1.00 53.29           C
ATOM   2089  OG1 THR A 291      71.785 -10.651  23.108  1.00 54.67           O
ATOM   2090  CG2 THR A 291      70.458 -12.634  23.156  1.00 54.06           C
ATOM   2091  N   ALA A 292      67.622 -11.789  21.542  1.00 53.35           N
ATOM   2092  CA  ALA A 292      66.247 -12.054  21.114  1.00 53.19           C
ATOM   2093  C   ALA A 292      65.960 -11.227  19.867  1.00 53.13           C
ATOM   2094  O   ALA A 292      65.167 -10.290  19.926  1.00 53.03           O
ATOM   2095  CB  ALA A 292      65.143 -11.938  22.187  1.00 51.99           C
ATOM   2096  N   LEU A 293      66.630 -11.562  18.753  1.00 52.84           N
ATOM   2097  CA  LEU A 293      66.454 -10.927  17.452  1.00 53.20           C
ATOM   2098  C   LEU A 293      65.097 -11.337  16.864  1.00 53.60           C
ATOM   2099  O   LEU A 293      64.604 -12.440  17.108  1.00 53.69           O
ATOM   2100  CB  LEU A 293      67.568 -11.376  16.479  1.00 53.51           C
ATOM   2101  CG  LEU A 293      69.023 -11.005  16.851  1.00 53.85           C
ATOM   2102  CD1 LEU A 293      69.199  -9.530  17.250  1.00 54.65           C
ATOM   2103  CD2 LEU A 293      69.653 -11.953  17.880  1.00 53.48           C
ATOM   2104  N   PHE A 294      64.490 -10.418  16.108  1.00 53.83           N
ATOM   2105  CA  PHE A 294      63.157 -10.559  15.538  1.00 55.17           C
ATOM   2106  C   PHE A 294      63.030  -9.758  14.244  1.00 56.79           C
ATOM   2107  O   PHE A 294      63.840  -8.876  13.957  1.00 57.77           O
ATOM   2108  CB  PHE A 294      62.070 -10.251  16.594  1.00 53.89           C
ATOM   2109  CG  PHE A 294      62.054  -8.824  17.116  1.00 53.42           C
ATOM   2110  CD1 PHE A 294      61.185  -7.865  16.558  1.00 53.81           C
ATOM   2111  CD2 PHE A 294      62.907  -8.451  18.174  1.00 52.82           C
ATOM   2112  CE1 PHE A 294      61.177  -6.549  17.057  1.00 54.02           C
ATOM   2113  CE2 PHE A 294      62.899  -7.138  18.679  1.00 54.30           C
ATOM   2114  CZ  PHE A 294      62.029  -6.184  18.118  1.00 54.66           C
ATOM   2115  N   SER A 295      61.984 -10.085  13.479  1.00 58.19           N
ATOM   2116  CA  SER A 295      61.604  -9.435  12.236  1.00 60.56           C
ATOM   2117  C   SER A 295      60.090  -9.505  12.047  1.00 62.49           C
ATOM   2118  O   SER A 295      59.432 -10.403  12.575  1.00 63.32           O
ATOM   2119  CB  SER A 295      62.389 -10.019  11.044  1.00 60.59           C
ATOM   2120  OG  SER A 295      63.705  -9.519  11.027  1.00 60.08           O
ATOM   2121  N   SER A 296      59.554  -8.602  11.214  1.00 64.97           N
ATOM   2122  CA  SER A 296      58.250  -8.737  10.567  1.00 67.62           C
ATOM   2123  C   SER A 296      58.342  -9.774   9.426  1.00 68.72           C
ATOM   2124  O   SER A 296      59.400 -10.362   9.180  1.00 68.73           O
ATOM   2125  CB  SER A 296      57.833  -7.347  10.026  1.00 68.17           C
ATOM   2126  OG  SER A 296      58.596  -6.923   8.911  1.00 68.21           O
ATOM   2127  N   LYS A 297      57.234  -9.973   8.692  1.00 69.92           N
ATOM   2128  CA  LYS A 297      57.184 -10.782   7.468  1.00 71.48           C
ATOM   2129  C   LYS A 297      58.158 -10.282   6.375  1.00 72.30           C
ATOM   2130  O   LYS A 297      58.651 -11.073   5.572  1.00 72.37           O
ATOM   2131  CB  LYS A 297      55.725 -10.819   6.942  1.00 71.17           C
ATOM   2132  CG  LYS A 297      55.215  -9.496   6.325  1.00 71.38           C
ATOM   2133  CD  LYS A 297      53.823  -9.568   5.686  1.00 70.90           C
ATOM   2134  CE  LYS A 297      52.672  -9.554   6.696  1.00 69.99           C
ATOM   2135  NZ  LYS A 297      51.373  -9.490   6.006  1.00 69.29           N
ATOM   2136  N   ASP A 298      58.416  -8.962   6.364  1.00 72.67           N
ATOM   2137  CA  ASP A 298      59.122  -8.209   5.328  1.00 72.44           C
ATOM   2138  C   ASP A 298      60.648  -8.226   5.495  1.00 72.30           C
ATOM   2139  O   ASP A 298      61.336  -7.714   4.613  1.00 72.83           O
ATOM   2140  CB  ASP A 298      58.687  -6.720   5.383  1.00 72.11           C
ATOM   2141  CG  ASP A 298      57.173  -6.502   5.394  1.00 72.00           C
ATOM   2142  OD1 ASP A 298      56.524  -6.954   4.426  1.00 71.98           O
ATOM   2143  OD2 ASP A 298      56.690  -5.906   6.382  1.00 71.40           O
ATOM   2144  N   PHE A 299      61.180  -8.809   6.584  1.00 72.11           N
ATOM   2145  CA  PHE A 299      62.611  -8.839   6.889  1.00 72.43           C
ATOM   2146  C   PHE A 299      63.164 -10.227   7.185  1.00 72.60           C
ATOM   2147  O   PHE A 299      64.370 -10.392   7.061  1.00 72.10           O
ATOM   2148  CB  PHE A 299      62.983  -7.794   7.956  1.00 72.87           C
ATOM   2149  CG  PHE A 299      63.157  -6.414   7.364  1.00 73.31           C
ATOM   2150  CD1 PHE A 299      62.093  -5.491   7.396  1.00 73.46           C
ATOM   2151  CD2 PHE A 299      64.364  -6.079   6.715  1.00 73.38           C
ATOM   2152  CE1 PHE A 299      62.228  -4.239   6.768  1.00 72.88           C
ATOM   2153  CE2 PHE A 299      64.491  -4.834   6.073  1.00 72.96           C
ATOM   2154  CZ  PHE A 299      63.425  -3.915   6.101  1.00 73.02           C
ATOM   2155  N   ALA A 300      62.323 -11.222   7.513  1.00 73.08           N
ATOM   2156  CA  ALA A 300      62.744 -12.586   7.831  1.00 72.93           C
ATOM   2157  C   ALA A 300      63.332 -13.304   6.599  1.00 72.94           C
ATOM   2158  O   ALA A 300      62.630 -13.512   5.608  1.00 71.83           O
ATOM   2159  CB  ALA A 300      61.516 -13.350   8.353  1.00 73.12           C
ATOM   2160  N   GLY A 301      64.622 -13.668   6.678  1.00 73.12           N
ATOM   2161  CA  GLY A 301      65.359 -14.440   5.682  1.00 73.46           C
ATOM   2162  C   GLY A 301      66.557 -13.678   5.110  1.00 73.44           C
ATOM   2163  O   GLY A 301      67.697 -14.096   5.306  1.00 72.93           O
ATOM   2164  N   LYS A 302      66.289 -12.588   4.371  1.00 73.18           N
ATOM   2165  CA  LYS A 302      67.265 -11.777   3.637  1.00 72.79           C
ATOM   2166  C   LYS A 302      68.162 -10.954   4.582  1.00 73.88           C
ATOM   2167  O   LYS A 302      67.750  -9.923   5.115  1.00 74.34           O
ATOM   2168  CB  LYS A 302      66.529 -10.857   2.628  1.00 70.96           C
ATOM   2169  CG  LYS A 302      65.247 -10.153   3.128  1.00 69.09           C
ATOM   2170  CD  LYS A 302      63.960 -10.924   2.782  1.00 66.17           C
ATOM   2171  CE  LYS A 302      62.703 -10.186   3.247  1.00 64.87           C
ATOM   2172  NZ  LYS A 302      61.474 -10.930   2.930  1.00 63.74           N
ATOM   2173  N   SER A 303      69.400 -11.437   4.778  1.00 74.69           N
ATOM   2174  CA  SER A 303      70.374 -10.924   5.738  1.00 75.41           C
ATOM   2175  C   SER A 303      71.812 -11.344   5.425  1.00 75.39           C
ATOM   2176  O   SER A 303      72.062 -12.171   4.548  1.00 74.70           O
ATOM   2177  CB  SER A 303      69.955 -11.320   7.157  1.00 75.82           C
ATOM   2178  OG  SER A 303      69.894 -12.724   7.329  1.00 76.79           O
ATOM   2179  N   GLN A 304      72.746 -10.756   6.188  1.00 75.41           N
ATOM   2180  CA  GLN A 304      74.180 -11.005   6.141  1.00 75.56           C
ATOM   2181  C   GLN A 304      74.524 -12.144   7.119  1.00 75.61           C
ATOM   2182  O   GLN A 304      74.735 -13.270   6.674  1.00 75.98           O
ATOM   2183  CB  GLN A 304      74.886  -9.682   6.521  1.00 74.98           C
ATOM   2184  CG  GLN A 304      76.353  -9.526   6.081  1.00 73.89           C
ATOM   2185  CD  GLN A 304      77.438  -9.953   7.074  1.00 73.19           C
ATOM   2186  OE1 GLN A 304      77.406 -11.043   7.633  1.00 71.75           O
ATOM   2187  NE2 GLN A 304      78.440  -9.094   7.268  1.00 73.10           N
ATOM   2188  N   HIS A 305      74.581 -11.857   8.435  1.00 75.75           N
ATOM   2189  CA  HIS A 305      75.098 -12.760   9.471  1.00 75.70           C
ATOM   2190  C   HIS A 305      73.969 -13.428  10.281  1.00 75.54           C
ATOM   2191  O   HIS A 305      74.190 -13.831  11.423  1.00 75.74           O
ATOM   2192  CB  HIS A 305      76.052 -11.970  10.414  1.00 76.36           C
ATOM   2193  CG  HIS A 305      77.319 -12.692  10.832  1.00 77.20           C
ATOM   2194  ND1 HIS A 305      77.519 -14.057  10.687  1.00 77.48           N
ATOM   2195  CD2 HIS A 305      78.479 -12.220  11.408  1.00 77.62           C
ATOM   2196  CE1 HIS A 305      78.749 -14.331  11.131  1.00 77.86           C
ATOM   2197  NE2 HIS A 305      79.385 -13.266  11.597  1.00 77.88           N
ATOM   2198  N   GLY A 306      72.763 -13.547   9.703  1.00 74.71           N
ATOM   2199  CA  GLY A 306      71.625 -14.256  10.283  1.00 74.06           C
ATOM   2200  C   GLY A 306      70.535 -13.283  10.730  1.00 73.39           C
ATOM   2201  O   GLY A 306      70.431 -12.180  10.197  1.00 73.54           O
ATOM   2202  N   VAL A 307      69.734 -13.700  11.725  1.00 71.96           N
ATOM   2203  CA  VAL A 307      68.646 -12.947  12.371  1.00 70.25           C
ATOM   2204  C   VAL A 307      69.024 -11.551  12.901  1.00 68.76           C
ATOM   2205  O   VAL A 307      68.160 -10.679  12.967  1.00 67.93           O
ATOM   2206  CB  VAL A 307      67.952 -13.814  13.445  1.00 70.36           C
ATOM   2207  CG1 VAL A 307      67.213 -15.011  12.823  1.00 69.73           C
ATOM   2208  CG2 VAL A 307      68.913 -14.288  14.541  1.00 69.55           C
ATOM   2209  N   TYR A 308      70.309 -11.325  13.226  1.00 68.30           N
ATOM   2210  CA  TYR A 308      70.868 -10.020  13.576  1.00 68.93           C
ATOM   2211  C   TYR A 308      70.845  -9.065  12.371  1.00 69.48           C
ATOM   2212  O   TYR A 308      70.499  -7.897  12.528  1.00 69.09           O
ATOM   2213  CB  TYR A 308      72.317 -10.218  14.070  1.00 68.82           C
ATOM   2214  CG  TYR A 308      73.005  -8.928  14.480  1.00 70.22           C
ATOM   2215  CD1 TYR A 308      73.684  -8.151  13.518  1.00 70.19           C
ATOM   2216  CD2 TYR A 308      72.918  -8.474  15.811  1.00 70.21           C
ATOM   2217  CE1 TYR A 308      74.247  -6.915  13.878  1.00 70.37           C
ATOM   2218  CE2 TYR A 308      73.498  -7.246  16.174  1.00 69.82           C
ATOM   2219  CZ  TYR A 308      74.168  -6.469  15.210  1.00 70.28           C
ATOM   2220  OH  TYR A 308      74.768  -5.302  15.574  1.00 69.32           O
ATOM   2221  N   GLY A 309      71.159  -9.581  11.173  1.00 69.54           N
ATOM   2222  CA  GLY A 309      71.140  -8.852   9.915  1.00 69.31           C
ATOM   2223  C   GLY A 309      69.703  -8.556   9.471  1.00 69.54           C
ATOM   2224  O   GLY A 309      69.435  -7.456   9.005  1.00 69.89           O
ATOM   2225  N   ASP A 310      68.758  -9.484   9.707  1.00 69.51           N
ATOM   2226  CA  ASP A 310      67.318  -9.276   9.511  1.00 69.93           C
ATOM   2227  C   ASP A 310      66.757  -8.172  10.441  1.00 69.82           C
ATOM   2228  O   ASP A 310      65.858  -7.434  10.038  1.00 69.89           O
ATOM   2229  CB  ASP A 310      66.544 -10.606   9.724  1.00 70.58           C
ATOM   2230  CG  ASP A 310      66.969 -11.766   8.814  1.00 71.34           C
ATOM   2231  OD1 ASP A 310      66.710 -11.665   7.600  1.00 71.62           O
ATOM   2232  OD2 ASP A 310      67.552 -12.747   9.313  1.00 69.45           O
ATOM   2233  N   ALA A 311      67.313  -8.032  11.659  1.00 69.50           N
ATOM   2234  CA  ALA A 311      66.875  -7.098  12.696  1.00 69.37           C
ATOM   2235  C   ALA A 311      67.456  -5.678  12.531  1.00 68.36           C
ATOM   2236  O   ALA A 311      66.705  -4.721  12.720  1.00 67.43           O
ATOM   2237  CB  ALA A 311      67.329  -7.657  14.054  1.00 69.06           C
ATOM   2238  N   VAL A 312      68.747  -5.507  12.165  1.00 67.78           N
ATOM   2239  CA  VAL A 312      69.368  -4.182  11.945  1.00 67.34           C
ATOM   2240  C   VAL A 312      68.815  -3.493  10.683  1.00 66.65           C
ATOM   2241  O   VAL A 312      68.745  -2.266  10.640  1.00 67.23           O
ATOM   2242  CB  VAL A 312      70.920  -4.248  11.808  1.00 66.85           C
ATOM   2243  CG1 VAL A 312      71.660  -4.647  13.086  1.00 67.26           C
ATOM   2244  CG2 VAL A 312      71.410  -5.107  10.644  1.00 68.15           C
ATOM   2245  N   GLU A 313      68.425  -4.278   9.665  1.00 66.15           N
ATOM   2246  CA  GLU A 313      67.872  -3.784   8.409  1.00 66.01           C
ATOM   2247  C   GLU A 313      66.389  -3.399   8.579  1.00 65.00           C
ATOM   2248  O   GLU A 313      65.924  -2.497   7.882  1.00 65.85           O
ATOM   2249  CB  GLU A 313      68.016  -4.884   7.335  1.00 66.38           C
ATOM   2250  CG  GLU A 313      69.490  -5.183   6.969  1.00 67.32           C
ATOM   2251  CD  GLU A 313      69.677  -6.230   5.869  1.00 68.43           C
ATOM   2252  OE1 GLU A 313      70.815  -6.734   5.761  1.00 68.19           O
ATOM   2253  OE2 GLU A 313      68.717  -6.465   5.103  1.00 69.37           O
ATOM   2254  N   GLU A 314      65.664  -4.013   9.536  1.00 64.03           N
ATOM   2255  CA  GLU A 314      64.300  -3.629   9.914  1.00 62.67           C
ATOM   2256  C   GLU A 314      64.297  -2.368  10.799  1.00 61.70           C
ATOM   2257  O   GLU A 314      63.414  -1.521  10.663  1.00 60.99           O
ATOM   2258  CB  GLU A 314      63.634  -4.783  10.689  1.00 62.37           C
ATOM   2259  CG  GLU A 314      62.134  -4.528  10.967  1.00 61.74           C
ATOM   2260  CD  GLU A 314      61.491  -5.561  11.881  1.00 61.47           C
ATOM   2261  OE1 GLU A 314      60.295  -5.831  11.664  1.00 61.85           O
ATOM   2262  OE2 GLU A 314      62.176  -6.044  12.801  1.00 59.53           O
ATOM   2263  N   MET A 315      65.305  -2.226  11.675  1.00 60.24           N
ATOM   2264  CA  MET A 315      65.564  -1.046  12.497  1.00 59.56           C
ATOM   2265  C   MET A 315      65.906   0.172  11.620  1.00 58.68           C
ATOM   2266  O   MET A 315      65.499   1.284  11.948  1.00 56.86           O
ATOM   2267  CB  MET A 315      66.738  -1.395  13.429  1.00 59.34           C
ATOM   2268  CG  MET A 315      67.166  -0.303  14.423  1.00 60.79           C
ATOM   2269  SD  MET A 315      68.846  -0.566  15.042  1.00 62.98           S
ATOM   2270  CE  MET A 315      69.779  -0.050  13.572  1.00 61.42           C
ATOM   2271  N   ASP A 316      66.600  -0.036  10.487  1.00 57.99           N
ATOM   2272  CA  ASP A 316      66.886   1.002   9.502  1.00 57.88           C
ATOM   2273  C   ASP A 316      65.618   1.447   8.750  1.00 57.17           C
ATOM   2274  O   ASP A 316      65.451   2.642   8.512  1.00 57.10           O
ATOM   2275  CB  ASP A 316      67.947   0.492   8.508  1.00 59.30           C
ATOM   2276  CG  ASP A 316      68.290   1.555   7.467  1.00 60.09           C
ATOM   2277  OD1 ASP A 316      69.208   2.346   7.755  1.00 60.29           O
ATOM   2278  OD2 ASP A 316      67.622   1.582   6.412  1.00 60.61           O
ATOM   2279  N   TRP A 317      64.724   0.507   8.393  1.00 55.83           N
ATOM   2280  CA  TRP A 317      63.422   0.808   7.794  1.00 54.93           C
ATOM   2281  C   TRP A 317      62.572   1.728   8.694  1.00 54.87           C
ATOM   2282  O   TRP A 317      61.875   2.597   8.174  1.00 55.68           O
ATOM   2283  CB  TRP A 317      62.682  -0.500   7.428  1.00 53.94           C
ATOM   2284  CG  TRP A 317      61.221  -0.338   7.119  1.00 51.60           C
ATOM   2285  CD1 TRP A 317      60.691  -0.082   5.902  1.00 52.23           C
ATOM   2286  CD2 TRP A 317      60.105  -0.302   8.060  1.00 51.62           C
ATOM   2287  NE1 TRP A 317      59.335   0.145   6.031  1.00 52.11           N
ATOM   2288  CE2 TRP A 317      58.926   0.069   7.347  1.00 51.41           C
ATOM   2289  CE3 TRP A 317      59.980  -0.493   9.457  1.00 52.14           C
ATOM   2290  CZ2 TRP A 317      57.696   0.284   7.994  1.00 51.89           C
ATOM   2291  CZ3 TRP A 317      58.756  -0.275  10.118  1.00 53.09           C
ATOM   2292  CH2 TRP A 317      57.617   0.123   9.390  1.00 51.96           C
ATOM   2293  N   SER A 318      62.662   1.559  10.024  1.00 53.93           N
ATOM   2294  CA  SER A 318      61.983   2.383  11.020  1.00 52.65           C
ATOM   2295  C   SER A 318      62.541   3.818  11.067  1.00 51.91           C
ATOM   2296  O   SER A 318      61.749   4.757  11.169  1.00 50.73           O
ATOM   2297  CB  SER A 318      62.117   1.703  12.394  1.00 51.40           C
ATOM   2298  OG  SER A 318      61.525   2.487  13.404  1.00 49.50           O
ATOM   2299  N   VAL A 319      63.875   3.991  10.952  1.00 51.32           N
ATOM   2300  CA  VAL A 319      64.550   5.289  10.812  1.00 51.25           C
ATOM   2301  C   VAL A 319      64.030   6.006   9.558  1.00 52.46           C
ATOM   2302  O   VAL A 319      63.482   7.097   9.674  1.00 51.57           O
ATOM   2303  CB  VAL A 319      66.100   5.119  10.810  1.00 50.46           C
ATOM   2304  CG1 VAL A 319      66.869   6.402  10.433  1.00 50.23           C
ATOM   2305  CG2 VAL A 319      66.602   4.617  12.171  1.00 49.96           C
ATOM   2306  N   GLY A 320      64.151   5.347   8.394  1.00 53.21           N
ATOM   2307  CA  GLY A 320      63.550   5.670   7.101  1.00 55.02           C
ATOM   2308  C   GLY A 320      62.124   6.203   7.117  1.00 55.65           C
ATOM   2309  O   GLY A 320      61.845   7.228   6.500  1.00 55.83           O
ATOM   2310  N   GLN A 321      61.239   5.499   7.837  1.00 56.09           N
ATOM   2311  CA  GLN A 321      59.822   5.812   7.972  1.00 57.05           C
ATOM   2312  C   GLN A 321      59.593   7.132   8.731  1.00 57.40           C
ATOM   2313  O   GLN A 321      58.687   7.884   8.375  1.00 57.80           O
ATOM   2314  CB  GLN A 321      59.137   4.638   8.707  1.00 58.27           C
ATOM   2315  CG  GLN A 321      57.612   4.555   8.478  1.00 59.32           C
ATOM   2316  CD  GLN A 321      57.182   4.058   7.092  1.00 60.47           C
ATOM   2317  OE1 GLN A 321      55.991   4.053   6.797  1.00 61.14           O
ATOM   2318  NE2 GLN A 321      58.113   3.633   6.232  1.00 60.59           N
ATOM   2319  N   ILE A 322      60.447   7.431   9.727  1.00 56.88           N
ATOM   2320  CA  ILE A 322      60.514   8.712  10.431  1.00 56.58           C
ATOM   2321  C   ILE A 322      61.062   9.821   9.510  1.00 56.54           C
ATOM   2322  O   ILE A 322      60.497  10.908   9.525  1.00 55.06           O
ATOM   2323  CB  ILE A 322      61.318   8.534  11.767  1.00 55.76           C
ATOM   2324  CG1 ILE A 322      60.356   8.427  12.974  1.00 54.89           C
ATOM   2325  CG2 ILE A 322      62.376   9.619  12.080  1.00 56.00           C
ATOM   2326  CD1 ILE A 322      59.426   7.207  12.941  1.00 52.31           C
ATOM   2327  N   LEU A 323      62.104   9.569   8.694  1.00 56.87           N
ATOM   2328  CA  LEU A 323      62.714  10.574   7.811  1.00 56.61           C
ATOM   2329  C   LEU A 323      61.762  11.032   6.694  1.00 57.82           C
ATOM   2330  O   LEU A 323      61.685  12.228   6.422  1.00 57.57           O
ATOM   2331  CB  LEU A 323      63.999  10.029   7.150  1.00 54.13           C
ATOM   2332  CG  LEU A 323      65.154   9.639   8.094  1.00 52.74           C
ATOM   2333  CD1 LEU A 323      66.373   9.176   7.284  1.00 53.04           C
ATOM   2334  CD2 LEU A 323      65.534  10.746   9.087  1.00 52.60           C
ATOM   2335  N   ASN A 324      61.010  10.094   6.093  1.00 57.95           N
ATOM   2336  CA  ASN A 324      60.019  10.363   5.046  1.00 58.18           C
ATOM   2337  C   ASN A 324      58.792  11.103   5.597  1.00 59.02           C
ATOM   2338  O   ASN A 324      58.148  11.839   4.852  1.00 60.64           O
ATOM   2339  CB  ASN A 324      59.535   9.039   4.409  1.00 57.80           C
ATOM   2340  CG  ASN A 324      60.635   8.229   3.716  1.00 57.98           C
ATOM   2341  OD1 ASN A 324      61.688   8.755   3.362  1.00 57.24           O
ATOM   2342  ND2 ASN A 324      60.406   6.924   3.552  1.00 58.39           N
ATOM   2343  N   LEU A 325      58.501  10.947   6.900  1.00 59.38           N
ATOM   2344  CA  LEU A 325      57.457  11.682   7.600  1.00 59.81           C
ATOM   2345  C   LEU A 325      57.908  13.119   7.916  1.00 60.41           C
ATOM   2346  O   LEU A 325      57.088  14.027   7.826  1.00 60.57           O
ATOM   2347  CB  LEU A 325      57.109  10.938   8.902  1.00 59.60           C
ATOM   2348  CG  LEU A 325      55.980  11.578   9.733  1.00 59.25           C
ATOM   2349  CD1 LEU A 325      54.641  11.610   8.977  1.00 58.03           C
ATOM   2350  CD2 LEU A 325      55.854  10.852  11.068  1.00 59.74           C
ATOM   2351  N   LEU A 326      59.196  13.354   8.227  1.00 60.96           N
ATOM   2352  CA  LEU A 326      59.742  14.702   8.414  1.00 61.94           C
ATOM   2353  C   LEU A 326      59.778  15.486   7.093  1.00 62.91           C
ATOM   2354  O   LEU A 326      59.624  16.703   7.119  1.00 62.55           O
ATOM   2355  CB  LEU A 326      61.174  14.645   8.984  1.00 61.13           C
ATOM   2356  CG  LEU A 326      61.312  14.032  10.387  1.00 60.57           C
ATOM   2357  CD1 LEU A 326      62.793  13.829  10.729  1.00 60.41           C
ATOM   2358  CD2 LEU A 326      60.585  14.840  11.470  1.00 59.37           C
ATOM   2359  N   ASP A 327      59.936  14.800   5.948  1.00 64.12           N
ATOM   2360  CA  ASP A 327      59.877  15.392   4.610  1.00 64.81           C
ATOM   2361  C   ASP A 327      58.421  15.684   4.202  1.00 66.01           C
ATOM   2362  O   ASP A 327      58.158  16.750   3.647  1.00 66.33           O
ATOM   2363  CB  ASP A 327      60.513  14.437   3.567  1.00 64.16           C
ATOM   2364  CG  ASP A 327      61.994  14.094   3.789  1.00 64.75           C
ATOM   2365  OD1 ASP A 327      62.456  13.147   3.115  1.00 64.60           O
ATOM   2366  OD2 ASP A 327      62.654  14.778   4.603  1.00 64.18           O
ATOM   2367  N   GLU A 328      57.477  14.774   4.519  1.00 67.22           N
ATOM   2368  CA  GLU A 328      56.032  14.908   4.290  1.00 68.49           C
ATOM   2369  C   GLU A 328      55.426  16.108   5.041  1.00 68.33           C
ATOM   2370  O   GLU A 328      54.635  16.856   4.467  1.00 68.40           O
ATOM   2371  CB  GLU A 328      55.335  13.579   4.682  1.00 69.73           C
ATOM   2372  CG  GLU A 328      53.787  13.586   4.681  1.00 71.22           C
ATOM   2373  CD  GLU A 328      53.174  12.281   5.198  1.00 72.40           C
ATOM   2374  OE1 GLU A 328      53.746  11.208   4.904  1.00 73.45           O
ATOM   2375  OE2 GLU A 328      52.132  12.380   5.881  1.00 72.40           O
ATOM   2376  N   LEU A 329      55.816  16.287   6.312  1.00 68.30           N
ATOM   2377  CA  LEU A 329      55.341  17.347   7.200  1.00 67.86           C
ATOM   2378  C   LEU A 329      56.193  18.629   7.098  1.00 67.52           C
ATOM   2379  O   LEU A 329      55.807  19.644   7.677  1.00 67.12           O
ATOM   2380  CB  LEU A 329      55.423  16.829   8.655  1.00 68.02           C
ATOM   2381  CG  LEU A 329      54.546  15.594   8.967  1.00 68.58           C
ATOM   2382  CD1 LEU A 329      54.880  15.056  10.365  1.00 69.10           C
ATOM   2383  CD2 LEU A 329      53.044  15.872   8.829  1.00 68.48           C
ATOM   2384  N   ARG A 330      57.334  18.596   6.381  1.00 67.64           N
ATOM   2385  CA  ARG A 330      58.236  19.722   6.092  1.00 67.77           C
ATOM   2386  C   ARG A 330      59.024  20.214   7.321  1.00 66.49           C
ATOM   2387  O   ARG A 330      59.382  21.388   7.410  1.00 66.19           O
ATOM   2388  CB  ARG A 330      57.529  20.869   5.335  1.00 70.33           C
ATOM   2389  CG  ARG A 330      56.946  20.457   3.978  1.00 72.41           C
ATOM   2390  CD  ARG A 330      56.310  21.659   3.263  1.00 74.79           C
ATOM   2391  NE  ARG A 330      56.432  21.547   1.805  1.00 77.14           N
ATOM   2392  CZ  ARG A 330      57.538  21.829   1.092  1.00 78.65           C
ATOM   2393  NH1 ARG A 330      57.499  21.722  -0.241  1.00 79.44           N
ATOM   2394  NH2 ARG A 330      58.679  22.208   1.687  1.00 79.44           N
ATOM   2395  N   LEU A 331      59.280  19.312   8.275  1.00 64.64           N
ATOM   2396  CA  LEU A 331      59.998  19.571   9.516  1.00 62.12           C
ATOM   2397  C   LEU A 331      61.495  19.250   9.366  1.00 61.26           C
ATOM   2398  O   LEU A 331      62.291  19.816  10.112  1.00 61.46           O
ATOM   2399  CB  LEU A 331      59.417  18.641  10.605  1.00 61.49           C
ATOM   2400  CG  LEU A 331      57.896  18.790  10.842  1.00 61.21           C
ATOM   2401  CD1 LEU A 331      57.395  17.692  11.786  1.00 60.71           C
ATOM   2402  CD2 LEU A 331      57.506  20.183  11.361  1.00 60.84           C
ATOM   2403  N   ALA A 332      61.870  18.373   8.411  1.00 59.94           N
ATOM   2404  CA  ALA A 332      63.208  17.824   8.155  1.00 59.07           C
ATOM   2405  C   ALA A 332      64.365  18.830   8.127  1.00 58.49           C
ATOM   2406  O   ALA A 332      65.462  18.498   8.574  1.00 57.71           O
ATOM   2407  CB  ALA A 332      63.188  17.006   6.855  1.00 58.78           C
ATOM   2408  N   ASN A 333      64.117  20.047   7.613  1.00 58.63           N
ATOM   2409  CA  ASN A 333      65.109  21.114   7.482  1.00 58.97           C
ATOM   2410  C   ASN A 333      65.479  21.781   8.815  1.00 57.96           C
ATOM   2411  O   ASN A 333      66.618  22.222   8.951  1.00 58.11           O
ATOM   2412  CB  ASN A 333      64.599  22.197   6.506  1.00 60.48           C
ATOM   2413  CG  ASN A 333      64.527  21.693   5.062  1.00 61.90           C
ATOM   2414  OD1 ASN A 333      63.445  21.426   4.544  1.00 61.32           O
ATOM   2415  ND2 ASN A 333      65.681  21.585   4.399  1.00 63.27           N
ATOM   2416  N   ASP A 334      64.565  21.804   9.802  1.00 56.18           N
ATOM   2417  CA  ASP A 334      64.766  22.388  11.131  1.00 55.14           C
ATOM   2418  C   ASP A 334      64.524  21.361  12.250  1.00 53.69           C
ATOM   2419  O   ASP A 334      63.984  21.679  13.311  1.00 52.38           O
ATOM   2420  CB  ASP A 334      64.053  23.758  11.263  1.00 56.20           C
ATOM   2421  CG  ASP A 334      64.545  24.604  12.448  1.00 57.53           C
ATOM   2422  OD1 ASP A 334      65.783  24.738  12.586  1.00 56.90           O
ATOM   2423  OD2 ASP A 334      63.678  25.112  13.190  1.00 59.02           O
ATOM   2424  N   THR A 335      64.963  20.119  11.996  1.00 51.60           N
ATOM   2425  CA  THR A 335      65.097  19.044  12.969  1.00 50.07           C
ATOM   2426  C   THR A 335      66.587  18.681  13.066  1.00 47.82           C
ATOM   2427  O   THR A 335      67.198  18.326  12.056  1.00 45.84           O
ATOM   2428  CB  THR A 335      64.253  17.803  12.555  1.00 50.54           C
ATOM   2429  OG1 THR A 335      64.654  17.278  11.304  1.00 53.34           O
ATOM   2430  CG2 THR A 335      62.732  18.013  12.532  1.00 50.85           C
ATOM   2431  N   LEU A 336      67.148  18.691  14.286  1.00 46.45           N
ATOM   2432  CA  LEU A 336      68.381  17.975  14.600  1.00 45.07           C
ATOM   2433  C   LEU A 336      67.980  16.515  14.835  1.00 44.37           C
ATOM   2434  O   LEU A 336      67.150  16.221  15.691  1.00 42.40           O
ATOM   2435  CB  LEU A 336      69.041  18.534  15.887  1.00 44.55           C
ATOM   2436  CG  LEU A 336      70.331  17.783  16.325  1.00 43.48           C
ATOM   2437  CD1 LEU A 336      71.463  17.930  15.295  1.00 41.89           C
ATOM   2438  CD2 LEU A 336      70.819  18.226  17.709  1.00 43.47           C
ATOM   2439  N   ILE A 337      68.584  15.608  14.067  1.00 43.00           N
ATOM   2440  CA  ILE A 337      68.433  14.170  14.212  1.00 43.29           C
ATOM   2441  C   ILE A 337      69.805  13.644  14.630  1.00 42.96           C
ATOM   2442  O   ILE A 337      70.820  14.060  14.081  1.00 43.56           O
ATOM   2443  CB  ILE A 337      67.952  13.527  12.886  1.00 44.34           C
ATOM   2444  CG1 ILE A 337      66.714  14.256  12.311  1.00 43.94           C
ATOM   2445  CG2 ILE A 337      67.672  12.017  13.076  1.00 43.50           C
ATOM   2446  CD1 ILE A 337      66.242  13.705  10.964  1.00 44.23           C
ATOM   2447  N   TYR A 338      69.809  12.721  15.592  1.00 42.32           N
ATOM   2448  CA  TYR A 338      70.963  11.996  16.092  1.00 40.92           C
ATOM   2449  C   TYR A 338      70.696  10.505  15.916  1.00 40.34           C
ATOM   2450  O   TYR A 338      69.577  10.048  16.137  1.00 40.00           O
ATOM   2451  CB  TYR A 338      71.157  12.367  17.568  1.00 39.41           C
ATOM   2452  CG  TYR A 338      72.174  11.587  18.393  1.00 38.00           C
ATOM   2453  CD1 TYR A 338      73.556  11.606  18.096  1.00 37.12           C
ATOM   2454  CD2 TYR A 338      71.720  10.859  19.509  1.00 36.77           C
ATOM   2455  CE1 TYR A 338      74.481  10.987  18.962  1.00 36.79           C
ATOM   2456  CE2 TYR A 338      72.638  10.214  20.350  1.00 35.85           C
ATOM   2457  CZ  TYR A 338      74.018  10.319  20.112  1.00 36.00           C
ATOM   2458  OH  TYR A 338      74.886   9.753  20.997  1.00 36.59           O
ATOM   2459  N   PHE A 339      71.744   9.754  15.565  1.00 41.02           N
ATOM   2460  CA  PHE A 339      71.758   8.303  15.533  1.00 42.24           C
ATOM   2461  C   PHE A 339      72.987   7.814  16.292  1.00 43.29           C
ATOM   2462  O   PHE A 339      74.093   8.314  16.085  1.00 43.64           O
ATOM   2463  CB  PHE A 339      71.657   7.771  14.092  1.00 42.55           C
ATOM   2464  CG  PHE A 339      71.614   6.258  14.017  1.00 44.01           C
ATOM   2465  CD1 PHE A 339      70.380   5.592  14.143  1.00 45.02           C
ATOM   2466  CD2 PHE A 339      72.806   5.514  13.884  1.00 44.09           C
ATOM   2467  CE1 PHE A 339      70.335   4.187  14.167  1.00 44.82           C
ATOM   2468  CE2 PHE A 339      72.762   4.108  13.903  1.00 44.05           C
ATOM   2469  CZ  PHE A 339      71.527   3.450  14.053  1.00 44.28           C
ATOM   2470  N   THR A 340      72.777   6.815  17.156  1.00 42.83           N
ATOM   2471  CA  THR A 340      73.817   6.144  17.913  1.00 41.60           C
ATOM   2472  C   THR A 340      73.436   4.693  18.206  1.00 42.19           C
ATOM   2473  O   THR A 340      72.384   4.204  17.792  1.00 41.60           O
ATOM   2474  CB  THR A 340      74.216   7.000  19.152  1.00 40.41           C
ATOM   2475  OG1 THR A 340      75.452   6.591  19.702  1.00 41.01           O
ATOM   2476  CG2 THR A 340      73.170   6.960  20.284  1.00 40.41           C
ATOM   2477  N   SER A 341      74.289   4.054  19.008  1.00 41.91           N
ATOM   2478  CA  SER A 341      73.962   2.916  19.838  1.00 43.02           C
ATOM   2479  C   SER A 341      74.396   3.240  21.272  1.00 42.16           C
ATOM   2480  O   SER A 341      75.268   4.087  21.475  1.00 42.17           O
ATOM   2481  CB  SER A 341      74.544   1.638  19.217  1.00 42.34           C
ATOM   2482  OG  SER A 341      74.200   0.483  19.949  1.00 43.73           O
ATOM   2483  N   ASP A 342      73.776   2.600  22.278  1.00 40.43           N
ATOM   2484  CA  ASP A 342      74.134   2.780  23.691  1.00 39.87           C
ATOM   2485  C   ASP A 342      75.600   2.379  23.940  1.00 38.78           C
ATOM   2486  O   ASP A 342      76.346   3.110  24.579  1.00 37.51           O
ATOM   2487  CB  ASP A 342      73.143   2.036  24.626  1.00 41.49           C
ATOM   2488  CG  ASP A 342      72.983   0.513  24.502  1.00 42.69           C
ATOM   2489  OD1 ASP A 342      73.417  -0.097  23.500  1.00 42.41           O
ATOM   2490  OD2 ASP A 342      72.377  -0.054  25.436  1.00 41.14           O
ATOM   2491  N   GLN A 343      76.022   1.248  23.372  1.00 39.00           N
ATOM   2492  CA  GLN A 343      77.381   0.730  23.361  1.00 39.78           C
ATOM   2493  C   GLN A 343      77.537  -0.223  22.169  1.00 41.76           C
ATOM   2494  O   GLN A 343      76.606  -0.379  21.376  1.00 40.83           O
ATOM   2495  CB  GLN A 343      77.805   0.219  24.767  1.00 38.71           C
ATOM   2496  CG  GLN A 343      76.686  -0.305  25.705  1.00 36.68           C
ATOM   2497  CD  GLN A 343      76.075  -1.660  25.359  1.00 37.27           C
ATOM   2498  OE1 GLN A 343      75.105  -2.070  25.993  1.00 35.65           O
ATOM   2499  NE2 GLN A 343      76.601  -2.365  24.360  1.00 36.47           N
ATOM   2500  N   GLY A 344      78.701  -0.871  22.031  1.00 44.66           N
ATOM   2501  CA  GLY A 344      79.015  -1.653  20.841  1.00 46.11           C
ATOM   2502  C   GLY A 344      78.467  -3.082  20.893  1.00 47.92           C
ATOM   2503  O   GLY A 344      77.798  -3.475  21.850  1.00 48.46           O
ATOM   2504  N   ALA A 345      78.712  -3.839  19.814  1.00 49.94           N
ATOM   2505  CA  ALA A 345      78.184  -5.182  19.591  1.00 51.18           C
ATOM   2506  C   ALA A 345      78.786  -6.217  20.540  1.00 51.86           C
ATOM   2507  O   ALA A 345      79.951  -6.126  20.925  1.00 49.77           O
ATOM   2508  CB  ALA A 345      78.456  -5.598  18.141  1.00 51.14           C
ATOM   2509  N   HIS A 346      77.954  -7.197  20.911  1.00 53.84           N
ATOM   2510  CA  HIS A 346      78.270  -8.238  21.874  1.00 55.55           C
ATOM   2511  C   HIS A 346      79.055  -9.358  21.171  1.00 56.55           C
ATOM   2512  O   HIS A 346      78.548  -9.994  20.251  1.00 56.41           O
ATOM   2513  CB  HIS A 346      76.920  -8.748  22.440  1.00 55.17           C
ATOM   2514  CG  HIS A 346      77.006  -9.503  23.741  1.00 55.47           C
ATOM   2515  ND1 HIS A 346      78.215  -9.702  24.407  1.00 54.80           N
ATOM   2516  CD2 HIS A 346      75.992 -10.075  24.484  1.00 54.83           C
ATOM   2517  CE1 HIS A 346      77.904 -10.401  25.482  1.00 54.63           C
ATOM   2518  NE2 HIS A 346      76.600 -10.659  25.582  1.00 53.56           N
ATOM   2519  N   VAL A 347      80.311  -9.576  21.593  1.00 57.03           N
ATOM   2520  CA  VAL A 347      81.221 -10.573  21.016  1.00 58.58           C
ATOM   2521  C   VAL A 347      80.803 -11.991  21.436  1.00 58.77           C
ATOM   2522  O   VAL A 347      80.758 -12.895  20.602  1.00 58.15           O
ATOM   2523  CB  VAL A 347      82.674 -10.274  21.490  1.00 58.55           C
ATOM   2524  CG1 VAL A 347      83.687 -11.410  21.230  1.00 58.23           C
ATOM   2525  CG2 VAL A 347      83.204  -8.994  20.840  1.00 57.93           C
ATOM   2526  N   GLU A 348      80.511 -12.164  22.731  1.00 59.76           N
ATOM   2527  CA  GLU A 348      80.261 -13.428  23.411  1.00 60.86           C
ATOM   2528  C   GLU A 348      78.763 -13.781  23.376  1.00 61.76           C
ATOM   2529  O   GLU A 348      78.153 -14.063  24.409  1.00 62.76           O
ATOM   2530  CB  GLU A 348      80.737 -13.289  24.877  1.00 60.67           C
ATOM   2531  CG  GLU A 348      82.149 -12.699  25.071  1.00 62.76           C
ATOM   2532  CD  GLU A 348      82.207 -11.194  25.358  1.00 63.15           C
ATOM   2533  OE1 GLU A 348      81.317 -10.460  24.875  1.00 63.23           O
ATOM   2534  OE2 GLU A 348      83.163 -10.797  26.059  1.00 63.29           O
ATOM   2535  N   GLU A 349      78.169 -13.752  22.174  1.00 62.33           N
ATOM   2536  CA  GLU A 349      76.736 -13.851  21.948  1.00 63.33           C
ATOM   2537  C   GLU A 349      76.444 -14.821  20.806  1.00 64.64           C
ATOM   2538  O   GLU A 349      76.293 -14.420  19.657  1.00 65.06           O
ATOM   2539  CB  GLU A 349      76.157 -12.429  21.816  1.00 63.32           C
ATOM   2540  CG  GLU A 349      74.652 -12.306  21.529  1.00 63.35           C
ATOM   2541  CD  GLU A 349      73.799 -13.085  22.526  1.00 63.31           C
ATOM   2542  OE1 GLU A 349      73.687 -12.595  23.670  1.00 63.44           O
ATOM   2543  OE2 GLU A 349      73.272 -14.149  22.137  1.00 63.37           O
ATOM   2544  N   VAL A 350      76.397 -16.115  21.140  1.00 66.04           N
ATOM   2545  CA  VAL A 350      76.117 -17.216  20.225  1.00 67.42           C
ATOM   2546  C   VAL A 350      75.123 -18.139  20.935  1.00 68.77           C
ATOM   2547  O   VAL A 350      75.290 -18.431  22.122  1.00 69.18           O
ATOM   2548  CB  VAL A 350      77.426 -17.932  19.779  1.00 67.26           C
ATOM   2549  CG1 VAL A 350      77.190 -18.899  18.603  1.00 67.04           C
ATOM   2550  CG2 VAL A 350      78.558 -16.960  19.408  1.00 66.84           C
ATOM   2551  N   SER A 351      74.104 -18.618  20.205  1.00 70.11           N
ATOM   2552  CA  SER A 351      73.154 -19.627  20.675  1.00 72.11           C
ATOM   2553  C   SER A 351      73.813 -21.022  20.741  1.00 73.82           C
ATOM   2554  O   SER A 351      74.929 -21.226  20.258  1.00 73.61           O
ATOM   2555  CB  SER A 351      71.925 -19.629  19.735  1.00 71.92           C
ATOM   2556  OG  SER A 351      72.134 -20.348  18.536  1.00 71.49           O
ATOM   2557  N   SER A 352      73.104 -21.992  21.334  1.00 75.77           N
ATOM   2558  CA  SER A 352      73.574 -23.367  21.496  1.00 78.10           C
ATOM   2559  C   SER A 352      73.442 -24.192  20.201  1.00 79.29           C
ATOM   2560  O   SER A 352      74.266 -25.076  19.971  1.00 79.41           O
ATOM   2561  CB  SER A 352      72.725 -24.039  22.590  1.00 78.01           C
ATOM   2562  OG  SER A 352      73.067 -23.509  23.855  1.00 78.07           O
ATOM   2563  N   LYS A 353      72.446 -23.891  19.346  1.00 80.20           N
ATOM   2564  CA  LYS A 353      72.222 -24.557  18.056  1.00 81.25           C
ATOM   2565  C   LYS A 353      73.053 -23.939  16.911  1.00 81.80           C
ATOM   2566  O   LYS A 353      72.977 -24.422  15.781  1.00 81.45           O
ATOM   2567  CB  LYS A 353      70.719 -24.489  17.702  1.00 81.66           C
ATOM   2568  CG  LYS A 353      69.863 -25.404  18.600  1.00 82.90           C
ATOM   2569  CD  LYS A 353      68.435 -25.633  18.078  1.00 83.58           C
ATOM   2570  CE  LYS A 353      67.553 -24.376  18.116  1.00 84.04           C
ATOM   2571  NZ  LYS A 353      66.189 -24.666  17.645  1.00 84.25           N
ATOM   2572  N   GLY A 354      73.883 -22.925  17.207  1.00 82.96           N
ATOM   2573  CA  GLY A 354      74.967 -22.450  16.355  1.00 84.56           C
ATOM   2574  C   GLY A 354      74.850 -20.994  15.902  1.00 85.55           C
ATOM   2575  O   GLY A 354      75.878 -20.422  15.541  1.00 85.46           O
ATOM   2576  N   GLU A 355      73.640 -20.397  15.908  1.00 86.02           N
ATOM   2577  CA  GLU A 355      73.365 -19.040  15.413  1.00 86.96           C
ATOM   2578  C   GLU A 355      74.242 -17.970  16.086  1.00 87.38           C
ATOM   2579  O   GLU A 355      74.175 -17.781  17.301  1.00 87.83           O
ATOM   2580  CB  GLU A 355      71.887 -18.648  15.592  1.00 87.64           C
ATOM   2581  CG  GLU A 355      70.836 -19.581  14.967  1.00 88.38           C
ATOM   2582  CD  GLU A 355      69.426 -18.989  15.085  1.00 89.19           C
ATOM   2583  OE1 GLU A 355      69.273 -17.783  14.780  1.00 88.55           O
ATOM   2584  OE2 GLU A 355      68.521 -19.753  15.487  1.00 89.66           O
ATOM   2585  N   ILE A 356      75.057 -17.292  15.267  1.00 87.14           N
ATOM   2586  CA  ILE A 356      75.985 -16.232  15.643  1.00 86.75           C
ATOM   2587  C   ILE A 356      75.229 -14.895  15.616  1.00 86.68           C
ATOM   2588  O   ILE A 356      74.758 -14.436  14.576  1.00 86.16           O
ATOM   2589  CB  ILE A 356      77.204 -16.254  14.670  1.00 86.57           C
ATOM   2590  CG1 ILE A 356      78.209 -15.095  14.873  1.00 86.17           C
ATOM   2591  CG2 ILE A 356      76.831 -16.371  13.176  1.00 86.80           C
ATOM   2592  CD1 ILE A 356      78.808 -15.007  16.281  1.00 86.03           C
ATOM   2593  N   HIS A 357      75.102 -14.304  16.807  1.00 86.31           N
ATOM   2594  CA  HIS A 357      74.368 -13.084  17.106  1.00 86.11           C
ATOM   2595  C   HIS A 357      75.338 -12.031  17.666  1.00 86.51           C
ATOM   2596  O   HIS A 357      76.541 -12.273  17.789  1.00 86.59           O
ATOM   2597  CB  HIS A 357      73.279 -13.455  18.137  1.00 85.28           C
ATOM   2598  CG  HIS A 357      72.240 -14.447  17.679  1.00 84.68           C
ATOM   2599  ND1 HIS A 357      71.581 -15.289  18.582  1.00 84.44           N
ATOM   2600  CD2 HIS A 357      71.760 -14.695  16.409  1.00 84.56           C
ATOM   2601  CE1 HIS A 357      70.757 -16.011  17.838  1.00 84.13           C
ATOM   2602  NE2 HIS A 357      70.820 -15.701  16.546  1.00 84.05           N
ATOM   2603  N   GLY A 358      74.812 -10.844  17.994  1.00 86.47           N
ATOM   2604  CA  GLY A 358      75.503  -9.842  18.796  1.00 87.26           C
ATOM   2605  C   GLY A 358      76.022  -8.667  17.969  1.00 87.49           C
ATOM   2606  O   GLY A 358      75.889  -7.525  18.405  1.00 87.81           O
ATOM   2607  N   GLY A 359      76.586  -8.951  16.782  1.00 86.57           N
ATOM   2608  CA  GLY A 359      77.018  -7.972  15.790  1.00 85.29           C
ATOM   2609  C   GLY A 359      78.517  -8.007  15.506  1.00 84.44           C
ATOM   2610  O   GLY A 359      79.205  -8.976  15.830  1.00 84.23           O
ATOM   2611  N   SER A 360      79.005  -6.922  14.887  1.00 83.64           N
ATOM   2612  CA  SER A 360      80.385  -6.732  14.457  1.00 82.88           C
ATOM   2613  C   SER A 360      80.834  -5.287  14.698  1.00 82.35           C
ATOM   2614  O   SER A 360      80.130  -4.338  14.357  1.00 82.71           O
ATOM   2615  CB  SER A 360      80.567  -7.252  13.014  1.00 83.64           C
ATOM   2616  OG  SER A 360      79.969  -6.407  12.050  1.00 83.09           O
ATOM   2617  N   ASN A 361      82.030  -5.129  15.280  1.00 81.38           N
ATOM   2618  CA  ASN A 361      82.649  -3.839  15.593  1.00 80.64           C
ATOM   2619  C   ASN A 361      83.814  -3.526  14.642  1.00 79.88           C
ATOM   2620  O   ASN A 361      84.552  -2.572  14.878  1.00 78.74           O
ATOM   2621  CB  ASN A 361      83.140  -3.850  17.056  1.00 81.42           C
ATOM   2622  CG  ASN A 361      81.987  -4.042  18.041  1.00 81.97           C
ATOM   2623  OD1 ASN A 361      81.028  -3.274  18.021  1.00 82.11           O
ATOM   2624  ND2 ASN A 361      82.059  -5.078  18.880  1.00 82.45           N
ATOM   2625  N   GLY A 362      83.995  -4.318  13.572  1.00 79.59           N
ATOM   2626  CA  GLY A 362      84.969  -4.067  12.519  1.00 79.06           C
ATOM   2627  C   GLY A 362      86.398  -4.357  12.986  1.00 78.52           C
ATOM   2628  O   GLY A 362      86.639  -5.295  13.746  1.00 78.62           O
ATOM   2629  N   ILE A 363      87.322  -3.492  12.541  1.00 77.65           N
ATOM   2630  CA  ILE A 363      88.730  -3.347  12.930  1.00 77.25           C
ATOM   2631  C   ILE A 363      89.011  -3.423  14.447  1.00 76.85           C
ATOM   2632  O   ILE A 363      90.023  -3.997  14.857  1.00 77.07           O
ATOM   2633  CB  ILE A 363      89.286  -2.043  12.273  1.00 77.45           C
ATOM   2634  CG1 ILE A 363      90.769  -1.782  12.623  1.00 77.43           C
ATOM   2635  CG2 ILE A 363      88.424  -0.795  12.585  1.00 77.71           C
ATOM   2636  CD1 ILE A 363      91.386  -0.545  11.957  1.00 77.57           C
ATOM   2637  N   TYR A 364      88.135  -2.809  15.257  1.00 76.63           N
ATOM   2638  CA  TYR A 364      88.318  -2.557  16.683  1.00 75.35           C
ATOM   2639  C   TYR A 364      88.188  -3.842  17.515  1.00 75.04           C
ATOM   2640  O   TYR A 364      87.322  -4.678  17.258  1.00 74.86           O
ATOM   2641  CB  TYR A 364      87.240  -1.549  17.132  1.00 74.25           C
ATOM   2642  CG  TYR A 364      87.346  -0.191  16.456  1.00 72.50           C
ATOM   2643  CD1 TYR A 364      86.356   0.236  15.547  1.00 72.50           C
ATOM   2644  CD2 TYR A 364      88.453   0.644  16.713  1.00 72.05           C
ATOM   2645  CE1 TYR A 364      86.474   1.474  14.890  1.00 72.28           C
ATOM   2646  CE2 TYR A 364      88.572   1.887  16.062  1.00 71.81           C
ATOM   2647  CZ  TYR A 364      87.586   2.299  15.144  1.00 71.93           C
ATOM   2648  OH  TYR A 364      87.710   3.493  14.497  1.00 72.08           O
ATOM   2649  N   LYS A 365      89.060  -3.967  18.527  1.00 74.80           N
ATOM   2650  CA  LYS A 365      89.112  -5.075  19.477  1.00 75.03           C
ATOM   2651  C   LYS A 365      87.991  -4.925  20.511  1.00 74.94           C
ATOM   2652  O   LYS A 365      87.768  -3.829  21.019  1.00 74.56           O
ATOM   2653  CB  LYS A 365      90.470  -5.001  20.213  1.00 75.65           C
ATOM   2654  CG  LYS A 365      90.694  -6.109  21.259  1.00 75.93           C
ATOM   2655  CD  LYS A 365      92.080  -6.028  21.910  1.00 76.85           C
ATOM   2656  CE  LYS A 365      92.293  -7.093  22.994  1.00 77.38           C
ATOM   2657  NZ  LYS A 365      92.396  -8.445  22.419  1.00 77.70           N
ATOM   2658  N   GLY A 366      87.311  -6.031  20.841  1.00 74.57           N
ATOM   2659  CA  GLY A 366      86.413  -6.112  21.985  1.00 73.80           C
ATOM   2660  C   GLY A 366      84.951  -5.950  21.582  1.00 73.05           C
ATOM   2661  O   GLY A 366      84.570  -6.249  20.450  1.00 72.69           O
ATOM   2662  N   GLY A 367      84.140  -5.456  22.524  1.00 71.89           N
ATOM   2663  CA  GLY A 367      82.692  -5.390  22.405  1.00 70.52           C
ATOM   2664  C   GLY A 367      82.029  -5.068  23.737  1.00 69.20           C
ATOM   2665  O   GLY A 367      82.680  -4.583  24.663  1.00 68.44           O
ATOM   2666  N   LYS A 368      80.715  -5.338  23.812  1.00 68.30           N
ATOM   2667  CA  LYS A 368      79.852  -5.165  24.983  1.00 67.28           C
ATOM   2668  C   LYS A 368      80.449  -5.840  26.228  1.00 67.07           C
ATOM   2669  O   LYS A 368      80.719  -7.041  26.208  1.00 67.85           O
ATOM   2670  CB  LYS A 368      78.465  -5.746  24.656  1.00 66.54           C
ATOM   2671  CG  LYS A 368      77.384  -5.535  25.729  1.00 65.51           C
ATOM   2672  CD  LYS A 368      76.104  -6.290  25.356  1.00 64.79           C
ATOM   2673  CE  LYS A 368      74.924  -5.999  26.288  1.00 63.20           C
ATOM   2674  NZ  LYS A 368      73.707  -6.680  25.811  1.00 63.57           N
ATOM   2675  N   ALA A 369      80.640  -5.039  27.285  1.00 66.47           N
ATOM   2676  CA  ALA A 369      81.147  -5.390  28.612  1.00 66.12           C
ATOM   2677  C   ALA A 369      82.660  -5.209  28.829  1.00 66.68           C
ATOM   2678  O   ALA A 369      83.184  -5.695  29.831  1.00 67.40           O
ATOM   2679  CB  ALA A 369      80.573  -6.706  29.160  1.00 66.08           C
ATOM   2680  N   ASN A 370      83.365  -4.508  27.924  1.00 66.85           N
ATOM   2681  CA  ASN A 370      84.799  -4.217  28.030  1.00 66.86           C
ATOM   2682  C   ASN A 370      85.179  -2.852  27.442  1.00 67.11           C
ATOM   2683  O   ASN A 370      84.544  -2.381  26.497  1.00 66.73           O
ATOM   2684  CB  ASN A 370      85.672  -5.400  27.549  1.00 65.64           C
ATOM   2685  CG  ASN A 370      85.381  -5.860  26.119  1.00 66.05           C
ATOM   2686  OD1 ASN A 370      85.780  -5.198  25.165  1.00 66.36           O
ATOM   2687  ND2 ASN A 370      84.685  -6.990  25.965  1.00 64.84           N
ATOM   2688  N   ASN A 371      86.233  -2.232  28.004  1.00 67.94           N
ATOM   2689  CA  ASN A 371      86.718  -0.895  27.639  1.00 69.63           C
ATOM   2690  C   ASN A 371      87.750  -0.881  26.499  1.00 70.76           C
ATOM   2691  O   ASN A 371      88.359   0.158  26.238  1.00 71.21           O
ATOM   2692  CB  ASN A 371      87.257  -0.154  28.884  1.00 69.84           C
ATOM   2693  CG  ASN A 371      86.101   0.334  29.759  1.00 70.72           C
ATOM   2694  OD1 ASN A 371      85.540   1.398  29.529  1.00 71.51           O
ATOM   2695  ND2 ASN A 371      85.711  -0.450  30.755  1.00 71.25           N
ATOM   2696  N   TRP A 372      87.872  -1.986  25.745  1.00 71.64           N
ATOM   2697  CA  TRP A 372      88.476  -1.990  24.415  1.00 72.27           C
ATOM   2698  C   TRP A 372      87.524  -1.302  23.422  1.00 72.36           C
ATOM   2699  O   TRP A 372      86.311  -1.271  23.650  1.00 72.26           O
ATOM   2700  CB  TRP A 372      88.716  -3.438  23.964  1.00 72.90           C
ATOM   2701  CG  TRP A 372      89.619  -4.286  24.802  1.00 73.79           C
ATOM   2702  CD1 TRP A 372      89.328  -5.508  25.303  1.00 74.15           C
ATOM   2703  CD2 TRP A 372      90.991  -4.009  25.199  1.00 73.83           C
ATOM   2704  NE1 TRP A 372      90.425  -6.002  25.979  1.00 74.25           N
ATOM   2705  CE2 TRP A 372      91.494  -5.131  25.921  1.00 74.38           C
ATOM   2706  CE3 TRP A 372      91.871  -2.922  25.016  1.00 73.62           C
ATOM   2707  CZ2 TRP A 372      92.815  -5.182  26.397  1.00 74.09           C
ATOM   2708  CZ3 TRP A 372      93.196  -2.958  25.484  1.00 73.34           C
ATOM   2709  CH2 TRP A 372      93.670  -4.088  26.172  1.00 73.55           C
ATOM   2710  N   GLU A 373      88.086  -0.730  22.342  1.00 71.91           N
ATOM   2711  CA  GLU A 373      87.412   0.123  21.356  1.00 70.86           C
ATOM   2712  C   GLU A 373      86.093  -0.431  20.804  1.00 69.98           C
ATOM   2713  O   GLU A 373      85.177   0.343  20.579  1.00 69.83           O
ATOM   2714  CB  GLU A 373      88.366   0.476  20.195  1.00 71.26           C
ATOM   2715  CG  GLU A 373      89.515   1.438  20.545  1.00 72.04           C
ATOM   2716  CD  GLU A 373      89.046   2.837  20.932  1.00 72.47           C
ATOM   2717  OE1 GLU A 373      89.258   3.208  22.105  1.00 72.17           O
ATOM   2718  OE2 GLU A 373      88.503   3.537  20.054  1.00 73.30           O
ATOM   2719  N   GLY A 374      85.932  -1.752  20.660  1.00 69.29           N
ATOM   2720  CA  GLY A 374      84.715  -2.361  20.138  1.00 68.78           C
ATOM   2721  C   GLY A 374      83.486  -2.218  21.050  1.00 67.93           C
ATOM   2722  O   GLY A 374      82.376  -2.385  20.563  1.00 67.45           O
ATOM   2723  N   GLY A 375      83.651  -1.859  22.333  1.00 67.81           N
ATOM   2724  CA  GLY A 375      82.556  -1.660  23.280  1.00 67.34           C
ATOM   2725  C   GLY A 375      82.310  -0.191  23.613  1.00 66.12           C
ATOM   2726  O   GLY A 375      81.176   0.179  23.917  1.00 66.92           O
ATOM   2727  N   ILE A 376      83.363   0.638  23.548  1.00 64.99           N
ATOM   2728  CA  ILE A 376      83.322   2.061  23.873  1.00 64.45           C
ATOM   2729  C   ILE A 376      83.052   2.865  22.600  1.00 63.81           C
ATOM   2730  O   ILE A 376      82.149   3.693  22.611  1.00 62.99           O
ATOM   2731  CB  ILE A 376      84.669   2.460  24.529  1.00 65.56           C
ATOM   2732  CG1 ILE A 376      84.964   1.598  25.773  1.00 66.63           C
ATOM   2733  CG2 ILE A 376      84.768   3.951  24.887  1.00 66.45           C
ATOM   2734  CD1 ILE A 376      83.834   1.566  26.824  1.00 67.20           C
ATOM   2735  N   ARG A 377      83.757   2.588  21.491  1.00 63.45           N
ATOM   2736  CA  ARG A 377      83.488   3.180  20.180  1.00 62.39           C
ATOM   2737  C   ARG A 377      82.127   2.684  19.681  1.00 61.10           C
ATOM   2738  O   ARG A 377      81.764   1.523  19.883  1.00 62.06           O
ATOM   2739  CB  ARG A 377      84.584   2.778  19.179  1.00 64.03           C
ATOM   2740  CG  ARG A 377      84.818   3.775  18.033  1.00 65.12           C
ATOM   2741  CD  ARG A 377      86.263   4.265  18.108  1.00 64.64           C
ATOM   2742  NE  ARG A 377      86.647   5.166  17.025  1.00 64.70           N
ATOM   2743  CZ  ARG A 377      87.906   5.593  16.834  1.00 64.34           C
ATOM   2744  NH1 ARG A 377      88.905   5.203  17.641  1.00 63.67           N
ATOM   2745  NH2 ARG A 377      88.168   6.428  15.823  1.00 64.90           N
ATOM   2746  N   VAL A 378      81.356   3.599  19.092  1.00 58.63           N
ATOM   2747  CA  VAL A 378      79.949   3.408  18.775  1.00 57.31           C
ATOM   2748  C   VAL A 378      79.588   4.319  17.588  1.00 56.21           C
ATOM   2749  O   VAL A 378      80.230   5.362  17.442  1.00 56.60           O
ATOM   2750  CB  VAL A 378      79.132   3.615  20.087  1.00 57.65           C
ATOM   2751  CG1 VAL A 378      78.921   5.085  20.499  1.00 57.08           C
ATOM   2752  CG2 VAL A 378      77.802   2.875  20.068  1.00 56.83           C
ATOM   2753  N   PRO A 379      78.597   3.978  16.725  1.00 54.91           N
ATOM   2754  CA  PRO A 379      78.057   4.896  15.704  1.00 54.82           C
ATOM   2755  C   PRO A 379      77.622   6.243  16.312  1.00 54.42           C
ATOM   2756  O   PRO A 379      77.010   6.263  17.377  1.00 54.99           O
ATOM   2757  CB  PRO A 379      76.845   4.162  15.105  1.00 55.18           C
ATOM   2758  CG  PRO A 379      77.128   2.690  15.341  1.00 55.34           C
ATOM   2759  CD  PRO A 379      77.975   2.657  16.613  1.00 54.98           C
ATOM   2760  N   GLY A 380      77.993   7.359  15.679  1.00 53.48           N
ATOM   2761  CA  GLY A 380      77.548   8.697  16.041  1.00 51.30           C
ATOM   2762  C   GLY A 380      77.294   9.480  14.761  1.00 49.49           C
ATOM   2763  O   GLY A 380      78.230   9.723  14.009  1.00 50.08           O
ATOM   2764  N   ILE A 381      76.046   9.873  14.495  1.00 47.92           N
ATOM   2765  CA  ILE A 381      75.645  10.639  13.315  1.00 47.41           C
ATOM   2766  C   ILE A 381      74.760  11.779  13.821  1.00 46.82           C
ATOM   2767  O   ILE A 381      73.845  11.509  14.591  1.00 46.77           O
ATOM   2768  CB  ILE A 381      74.924   9.721  12.282  1.00 47.82           C
ATOM   2769  CG1 ILE A 381      75.764   8.498  11.829  1.00 47.79           C
ATOM   2770  CG2 ILE A 381      74.420  10.515  11.060  1.00 47.03           C
ATOM   2771  CD1 ILE A 381      74.953   7.432  11.075  1.00 47.54           C
ATOM   2772  N   LEU A 382      75.005  13.025  13.385  1.00 45.86           N
ATOM   2773  CA  LEU A 382      74.104  14.168  13.576  1.00 45.15           C
ATOM   2774  C   LEU A 382      73.753  14.739  12.199  1.00 45.60           C
ATOM   2775  O   LEU A 382      74.616  14.791  11.328  1.00 45.59           O
ATOM   2776  CB  LEU A 382      74.707  15.294  14.454  1.00 44.11           C
ATOM   2777  CG  LEU A 382      74.923  15.043  15.962  1.00 42.40           C
ATOM   2778  CD1 LEU A 382      73.623  14.739  16.701  1.00 41.33           C
ATOM   2779  CD2 LEU A 382      76.049  14.048  16.278  1.00 41.78           C
ATOM   2780  N   ARG A 383      72.506  15.201  12.022  1.00 45.91           N
ATOM   2781  CA  ARG A 383      71.981  15.793  10.794  1.00 47.20           C
ATOM   2782  C   ARG A 383      70.965  16.884  11.125  1.00 48.85           C
ATOM   2783  O   ARG A 383      69.944  16.609  11.749  1.00 48.74           O
ATOM   2784  CB  ARG A 383      71.427  14.687   9.881  1.00 45.69           C
ATOM   2785  CG  ARG A 383      70.806  15.152   8.545  1.00 42.77           C
ATOM   2786  CD  ARG A 383      69.264  15.178   8.528  1.00 41.35           C
ATOM   2787  NE  ARG A 383      68.698  14.065   7.753  1.00 39.95           N
ATOM   2788  CZ  ARG A 383      67.418  13.960   7.353  1.00 38.22           C
ATOM   2789  NH1 ARG A 383      66.493  14.866   7.705  1.00 35.16           N
ATOM   2790  NH2 ARG A 383      67.060  12.929   6.577  1.00 38.42           N
ATOM   2791  N   TRP A 384      71.243  18.108  10.662  1.00 50.37           N
ATOM   2792  CA  TRP A 384      70.405  19.291  10.794  1.00 50.93           C
ATOM   2793  C   TRP A 384      70.649  20.129   9.534  1.00 52.31           C
ATOM   2794  O   TRP A 384      71.616  20.888   9.528  1.00 53.03           O
ATOM   2795  CB  TRP A 384      70.725  20.014  12.116  1.00 48.13           C
ATOM   2796  CG  TRP A 384      69.826  21.133  12.550  1.00 45.03           C
ATOM   2797  CD1 TRP A 384      68.603  21.441  12.056  1.00 45.15           C
ATOM   2798  CD2 TRP A 384      70.097  22.123  13.585  1.00 43.72           C
ATOM   2799  NE1 TRP A 384      68.099  22.539  12.723  1.00 44.21           N
ATOM   2800  CE2 TRP A 384      68.980  23.006  13.672  1.00 44.08           C
ATOM   2801  CE3 TRP A 384      71.183  22.374  14.454  1.00 42.47           C
ATOM   2802  CZ2 TRP A 384      68.940  24.078  14.578  1.00 42.04           C
ATOM   2803  CZ3 TRP A 384      71.158  23.451  15.361  1.00 41.51           C
ATOM   2804  CH2 TRP A 384      70.036  24.298  15.430  1.00 42.14           C
ATOM   2805  N   PRO A 385      69.855  19.960   8.450  1.00 52.72           N
ATOM   2806  CA  PRO A 385      70.101  20.561   7.126  1.00 53.27           C
ATOM   2807  C   PRO A 385      70.307  22.088   7.096  1.00 53.66           C
ATOM   2808  O   PRO A 385      71.086  22.568   6.274  1.00 53.37           O
ATOM   2809  CB  PRO A 385      68.871  20.193   6.285  1.00 53.53           C
ATOM   2810  CG  PRO A 385      68.345  18.921   6.919  1.00 53.79           C
ATOM   2811  CD  PRO A 385      68.718  19.042   8.395  1.00 53.58           C
ATOM   2812  N   ARG A 386      69.636  22.838   7.989  1.00 54.30           N
ATOM   2813  CA  ARG A 386      69.729  24.296   8.093  1.00 55.37           C
ATOM   2814  C   ARG A 386      71.072  24.786   8.679  1.00 55.98           C
ATOM   2815  O   ARG A 386      71.439  25.934   8.430  1.00 56.66           O
ATOM   2816  CB  ARG A 386      68.549  24.795   8.968  1.00 56.51           C
ATOM   2817  CG  ARG A 386      68.475  26.323   9.166  1.00 57.74           C
ATOM   2818  CD  ARG A 386      67.253  26.791   9.969  1.00 58.48           C
ATOM   2819  NE  ARG A 386      67.469  26.681  11.418  1.00 59.51           N
ATOM   2820  CZ  ARG A 386      68.253  27.468  12.176  1.00 59.09           C
ATOM   2821  NH1 ARG A 386      68.999  28.449  11.646  1.00 59.47           N
ATOM   2822  NH2 ARG A 386      68.281  27.268  13.498  1.00 58.34           N
ATOM   2823  N   VAL A 387      71.797  23.951   9.447  1.00 55.62           N
ATOM   2824  CA  VAL A 387      72.952  24.353  10.258  1.00 55.14           C
ATOM   2825  C   VAL A 387      74.202  23.516   9.945  1.00 55.94           C
ATOM   2826  O   VAL A 387      75.237  24.082   9.592  1.00 55.91           O
ATOM   2827  CB  VAL A 387      72.558  24.379  11.762  1.00 54.93           C
ATOM   2828  CG1 VAL A 387      73.753  24.593  12.711  1.00 52.86           C
ATOM   2829  CG2 VAL A 387      71.476  25.437  12.053  1.00 53.35           C
ATOM   2830  N   ILE A 388      74.122  22.183  10.096  1.00 56.92           N
ATOM   2831  CA  ILE A 388      75.242  21.257   9.915  1.00 57.12           C
ATOM   2832  C   ILE A 388      75.462  21.041   8.409  1.00 57.87           C
ATOM   2833  O   ILE A 388      74.514  20.808   7.656  1.00 57.29           O
ATOM   2834  CB  ILE A 388      74.938  19.897  10.617  1.00 56.79           C
ATOM   2835  CG1 ILE A 388      74.687  20.080  12.133  1.00 56.97           C
ATOM   2836  CG2 ILE A 388      76.074  18.866  10.401  1.00 56.07           C
ATOM   2837  CD1 ILE A 388      74.103  18.839  12.826  1.00 56.47           C
ATOM   2838  N   GLN A 389      76.738  21.094   7.998  1.00 59.03           N
ATOM   2839  CA  GLN A 389      77.203  20.876   6.634  1.00 60.26           C
ATOM   2840  C   GLN A 389      77.100  19.378   6.301  1.00 60.22           C
ATOM   2841  O   GLN A 389      77.669  18.537   6.999  1.00 60.11           O
ATOM   2842  CB  GLN A 389      78.673  21.358   6.577  1.00 62.01           C
ATOM   2843  CG  GLN A 389      79.300  21.503   5.172  1.00 64.55           C
ATOM   2844  CD  GLN A 389      78.899  22.763   4.386  1.00 66.45           C
ATOM   2845  OE1 GLN A 389      79.591  23.133   3.443  1.00 67.47           O
ATOM   2846  NE2 GLN A 389      77.823  23.457   4.767  1.00 66.65           N
ATOM   2847  N   ALA A 390      76.338  19.057   5.245  1.00 60.07           N
ATOM   2848  CA  ALA A 390      76.034  17.696   4.814  1.00 60.52           C
ATOM   2849  C   ALA A 390      77.248  17.046   4.142  1.00 60.62           C
ATOM   2850  O   ALA A 390      77.832  17.623   3.225  1.00 61.19           O
ATOM   2851  CB  ALA A 390      74.882  17.765   3.800  1.00 59.99           C
ATOM   2852  N   GLY A 391      77.639  15.861   4.632  1.00 60.91           N
ATOM   2853  CA  GLY A 391      78.743  15.066   4.098  1.00 61.13           C
ATOM   2854  C   GLY A 391      80.020  15.171   4.942  1.00 61.60           C
ATOM   2855  O   GLY A 391      81.020  14.539   4.605  1.00 60.67           O
ATOM   2856  N   GLN A 392      79.995  15.983   6.014  1.00 63.54           N
ATOM   2857  CA  GLN A 392      81.094  16.266   6.938  1.00 64.87           C
ATOM   2858  C   GLN A 392      81.486  15.010   7.751  1.00 65.33           C
ATOM   2859  O   GLN A 392      80.723  14.047   7.843  1.00 64.32           O
ATOM   2860  CB  GLN A 392      80.611  17.430   7.838  1.00 65.83           C
ATOM   2861  CG  GLN A 392      81.640  18.075   8.795  1.00 66.69           C
ATOM   2862  CD  GLN A 392      82.669  18.945   8.077  1.00 67.63           C
ATOM   2863  OE1 GLN A 392      83.844  18.594   8.015  1.00 68.47           O
ATOM   2864  NE2 GLN A 392      82.234  20.088   7.543  1.00 66.86           N
ATOM   2865  N   LYS A 393      82.701  15.010   8.317  1.00 65.72           N
ATOM   2866  CA  LYS A 393      83.258  13.906   9.090  1.00 66.55           C
ATOM   2867  C   LYS A 393      84.178  14.467  10.175  1.00 66.84           C
ATOM   2868  O   LYS A 393      85.204  15.068   9.859  1.00 68.04           O
ATOM   2869  CB  LYS A 393      83.940  12.902   8.136  1.00 66.73           C
ATOM   2870  CG  LYS A 393      84.518  11.651   8.821  1.00 67.98           C
ATOM   2871  CD  LYS A 393      85.309  10.779   7.835  1.00 68.56           C
ATOM   2872  CE  LYS A 393      85.946   9.554   8.502  1.00 69.12           C
ATOM   2873  NZ  LYS A 393      86.796   8.810   7.559  1.00 68.58           N
ATOM   2874  N   ILE A 394      83.819  14.236  11.446  1.00 66.50           N
ATOM   2875  CA  ILE A 394      84.622  14.579  12.619  1.00 65.27           C
ATOM   2876  C   ILE A 394      85.316  13.296  13.091  1.00 65.10           C
ATOM   2877  O   ILE A 394      84.711  12.224  13.141  1.00 64.84           O
ATOM   2878  CB  ILE A 394      83.694  15.150  13.724  1.00 64.73           C
ATOM   2879  CG1 ILE A 394      83.105  16.506  13.277  1.00 65.16           C
ATOM   2880  CG2 ILE A 394      84.386  15.306  15.099  1.00 64.42           C
ATOM   2881  CD1 ILE A 394      81.852  16.903  14.050  1.00 65.23           C
ATOM   2882  N   ASP A 395      86.593  13.446  13.451  1.00 64.27           N
ATOM   2883  CA  ASP A 395      87.522  12.405  13.887  1.00 63.37           C
ATOM   2884  C   ASP A 395      87.977  12.608  15.342  1.00 61.73           C
ATOM   2885  O   ASP A 395      88.634  11.728  15.896  1.00 60.68           O
ATOM   2886  CB  ASP A 395      88.725  12.362  12.909  1.00 65.52           C
ATOM   2887  CG  ASP A 395      89.478  13.680  12.645  1.00 67.24           C
ATOM   2888  OD1 ASP A 395      90.438  13.608  11.849  1.00 68.76           O
ATOM   2889  OD2 ASP A 395      89.087  14.731  13.202  1.00 68.44           O
ATOM   2890  N   GLU A 396      87.601  13.733  15.966  1.00 60.76           N
ATOM   2891  CA  GLU A 396      87.927  14.110  17.336  1.00 60.23           C
ATOM   2892  C   GLU A 396      87.126  13.272  18.350  1.00 59.59           C
ATOM   2893  O   GLU A 396      86.026  12.820  18.020  1.00 58.57           O
ATOM   2894  CB  GLU A 396      87.552  15.599  17.489  1.00 61.38           C
ATOM   2895  CG  GLU A 396      88.529  16.533  16.754  1.00 62.18           C
ATOM   2896  CD  GLU A 396      89.925  16.498  17.376  1.00 62.70           C
ATOM   2897  OE1 GLU A 396      90.894  16.251  16.628  1.00 63.31           O
ATOM   2898  OE2 GLU A 396      89.991  16.684  18.609  1.00 62.74           O
ATOM   2899  N   PRO A 397      87.650  13.061  19.580  1.00 58.89           N
ATOM   2900  CA  PRO A 397      86.990  12.246  20.605  1.00 57.65           C
ATOM   2901  C   PRO A 397      85.740  12.952  21.140  1.00 56.83           C
ATOM   2902  O   PRO A 397      85.821  14.038  21.703  1.00 56.75           O
ATOM   2903  CB  PRO A 397      88.049  12.037  21.698  1.00 57.72           C
ATOM   2904  CG  PRO A 397      89.006  13.207  21.548  1.00 58.67           C
ATOM   2905  CD  PRO A 397      88.926  13.592  20.072  1.00 58.53           C
ATOM   2906  N   THR A 398      84.579  12.326  20.941  1.00 54.62           N
ATOM   2907  CA  THR A 398      83.272  12.803  21.378  1.00 52.99           C
ATOM   2908  C   THR A 398      82.662  11.732  22.282  1.00 52.73           C
ATOM   2909  O   THR A 398      82.913  10.545  22.094  1.00 52.91           O
ATOM   2910  CB  THR A 398      82.398  13.188  20.158  1.00 52.55           C
ATOM   2911  OG1 THR A 398      82.245  12.105  19.262  1.00 50.64           O
ATOM   2912  CG2 THR A 398      82.925  14.407  19.385  1.00 52.20           C
ATOM   2913  N   SER A 399      81.893  12.160  23.288  1.00 51.44           N
ATOM   2914  CA  SER A 399      81.261  11.296  24.276  1.00 49.36           C
ATOM   2915  C   SER A 399      79.760  11.166  23.977  1.00 47.66           C
ATOM   2916  O   SER A 399      79.154  12.041  23.363  1.00 47.36           O
ATOM   2917  CB  SER A 399      81.464  11.924  25.671  1.00 49.52           C
ATOM   2918  OG  SER A 399      81.043  11.044  26.694  1.00 50.47           O
ATOM   2919  N   ASN A 400      79.149  10.091  24.492  1.00 46.57           N
ATOM   2920  CA  ASN A 400      77.707   9.818  24.524  1.00 45.64           C
ATOM   2921  C   ASN A 400      76.943  10.864  25.358  1.00 44.51           C
ATOM   2922  O   ASN A 400      75.765  11.122  25.118  1.00 43.52           O
ATOM   2923  CB  ASN A 400      77.545   8.428  25.178  1.00 45.72           C
ATOM   2924  CG  ASN A 400      76.400   7.584  24.617  1.00 45.54           C
ATOM   2925  OD1 ASN A 400      76.279   7.417  23.407  1.00 46.21           O
ATOM   2926  ND2 ASN A 400      75.558   7.036  25.493  1.00 46.16           N
ATOM   2927  N   MET A 401      77.651  11.476  26.318  1.00 44.41           N
ATOM   2928  CA  MET A 401      77.196  12.502  27.243  1.00 44.84           C
ATOM   2929  C   MET A 401      77.108  13.891  26.582  1.00 44.78           C
ATOM   2930  O   MET A 401      76.484  14.780  27.159  1.00 45.34           O
ATOM   2931  CB  MET A 401      78.247  12.582  28.373  1.00 45.27           C
ATOM   2932  CG  MET A 401      78.459  11.246  29.104  1.00 46.38           C
ATOM   2933  SD  MET A 401      79.465  11.327  30.603  1.00 50.15           S
ATOM   2934  CE  MET A 401      81.109  11.602  29.902  1.00 48.52           C
ATOM   2935  N   ASP A 402      77.717  14.084  25.395  1.00 44.54           N
ATOM   2936  CA  ASP A 402      77.838  15.371  24.698  1.00 45.18           C
ATOM   2937  C   ASP A 402      76.538  15.925  24.134  1.00 44.67           C
ATOM   2938  O   ASP A 402      76.478  17.133  23.907  1.00 45.24           O
ATOM   2939  CB  ASP A 402      78.823  15.266  23.509  1.00 45.66           C
ATOM   2940  CG  ASP A 402      80.281  15.129  23.922  1.00 46.59           C
ATOM   2941  OD1 ASP A 402      81.115  14.901  23.021  1.00 47.32           O
ATOM   2942  OD2 ASP A 402      80.562  15.291  25.129  1.00 46.47           O
ATOM   2943  N   ILE A 403      75.499  15.102  23.930  1.00 43.36           N
ATOM   2944  CA  ILE A 403      74.236  15.603  23.400  1.00 43.08           C
ATOM   2945  C   ILE A 403      73.402  16.326  24.477  1.00 42.32           C
ATOM   2946  O   ILE A 403      72.620  17.194  24.111  1.00 42.07           O
ATOM   2947  CB  ILE A 403      73.425  14.481  22.717  1.00 43.06           C
ATOM   2948  CG1 ILE A 403      72.635  13.544  23.655  1.00 41.37           C
ATOM   2949  CG2 ILE A 403      74.254  13.681  21.694  1.00 41.64           C
ATOM   2950  CD1 ILE A 403      71.190  13.430  23.185  1.00 41.99           C
ATOM   2951  N   PHE A 404      73.576  16.004  25.778  1.00 41.78           N
ATOM   2952  CA  PHE A 404      72.950  16.680  26.922  1.00 40.45           C
ATOM   2953  C   PHE A 404      73.146  18.212  26.897  1.00 41.81           C
ATOM   2954  O   PHE A 404      72.137  18.913  26.844  1.00 41.48           O
ATOM   2955  CB  PHE A 404      73.366  16.021  28.261  1.00 38.15           C
ATOM   2956  CG  PHE A 404      72.860  16.703  29.528  1.00 36.98           C
ATOM   2957  CD1 PHE A 404      71.658  16.281  30.126  1.00 36.58           C
ATOM   2958  CD2 PHE A 404      73.590  17.752  30.130  1.00 35.80           C
ATOM   2959  CE1 PHE A 404      71.195  16.894  31.307  1.00 35.07           C
ATOM   2960  CE2 PHE A 404      73.116  18.379  31.297  1.00 34.98           C
ATOM   2961  CZ  PHE A 404      71.918  17.947  31.891  1.00 34.64           C
ATOM   2962  N   PRO A 405      74.390  18.748  26.860  1.00 41.63           N
ATOM   2963  CA  PRO A 405      74.639  20.191  26.728  1.00 42.27           C
ATOM   2964  C   PRO A 405      74.414  20.766  25.318  1.00 42.74           C
ATOM   2965  O   PRO A 405      74.218  21.976  25.212  1.00 42.90           O
ATOM   2966  CB  PRO A 405      76.103  20.375  27.138  1.00 41.35           C
ATOM   2967  CG  PRO A 405      76.741  19.064  26.749  1.00 41.07           C
ATOM   2968  CD  PRO A 405      75.659  18.031  27.008  1.00 41.26           C
ATOM   2969  N   THR A 406      74.415  19.940  24.253  1.00 41.96           N
ATOM   2970  CA  THR A 406      74.156  20.390  22.879  1.00 41.66           C
ATOM   2971  C   THR A 406      72.662  20.710  22.724  1.00 41.87           C
ATOM   2972  O   THR A 406      72.310  21.821  22.335  1.00 42.97           O
ATOM   2973  CB  THR A 406      74.537  19.289  21.858  1.00 41.34           C
ATOM   2974  OG1 THR A 406      75.912  19.003  21.953  1.00 38.52           O
ATOM   2975  CG2 THR A 406      74.309  19.685  20.391  1.00 39.81           C
ATOM   2976  N   VAL A 407      71.800  19.733  23.052  1.00 42.09           N
ATOM   2977  CA  VAL A 407      70.341  19.794  22.997  1.00 41.71           C
ATOM   2978  C   VAL A 407      69.786  20.825  23.997  1.00 40.96           C
ATOM   2979  O   VAL A 407      68.821  21.515  23.666  1.00 39.19           O
ATOM   2980  CB  VAL A 407      69.781  18.359  23.216  1.00 41.43           C
ATOM   2981  CG1 VAL A 407      68.263  18.279  23.447  1.00 42.73           C
ATOM   2982  CG2 VAL A 407      70.165  17.437  22.041  1.00 40.95           C
ATOM   2983  N   ALA A 408      70.431  20.986  25.170  1.00 41.94           N
ATOM   2984  CA  ALA A 408      70.121  22.014  26.164  1.00 43.10           C
ATOM   2985  C   ALA A 408      70.317  23.429  25.605  1.00 44.15           C
ATOM   2986  O   ALA A 408      69.417  24.253  25.730  1.00 44.39           O
ATOM   2987  CB  ALA A 408      71.000  21.825  27.408  1.00 42.19           C
ATOM   2988  N   LYS A 409      71.452  23.693  24.934  1.00 44.63           N
ATOM   2989  CA  LYS A 409      71.763  24.980  24.308  1.00 46.53           C
ATOM   2990  C   LYS A 409      70.846  25.293  23.111  1.00 47.43           C
ATOM   2991  O   LYS A 409      70.443  26.444  22.947  1.00 48.01           O
ATOM   2992  CB  LYS A 409      73.239  24.970  23.870  1.00 47.08           C
ATOM   2993  CG  LYS A 409      73.717  26.319  23.298  1.00 49.00           C
ATOM   2994  CD  LYS A 409      75.233  26.408  23.107  1.00 51.47           C
ATOM   2995  CE  LYS A 409      76.011  26.506  24.429  1.00 53.02           C
ATOM   2996  NZ  LYS A 409      77.457  26.584  24.179  1.00 54.72           N
ATOM   2997  N   LEU A 410      70.489  24.274  22.310  1.00 48.34           N
ATOM   2998  CA  LEU A 410      69.557  24.350  21.180  1.00 49.20           C
ATOM   2999  C   LEU A 410      68.146  24.784  21.602  1.00 49.55           C
ATOM   3000  O   LEU A 410      67.511  25.559  20.891  1.00 49.48           O
ATOM   3001  CB  LEU A 410      69.499  22.970  20.483  1.00 49.51           C
ATOM   3002  CG  LEU A 410      70.242  22.897  19.139  1.00 50.63           C
ATOM   3003  CD1 LEU A 410      71.737  23.222  19.253  1.00 50.58           C
ATOM   3004  CD2 LEU A 410      70.057  21.507  18.521  1.00 49.16           C
ATOM   3005  N   ALA A 411      67.684  24.309  22.767  1.00 50.16           N
ATOM   3006  CA  ALA A 411      66.381  24.620  23.345  1.00 50.53           C
ATOM   3007  C   ALA A 411      66.366  25.945  24.120  1.00 50.56           C
ATOM   3008  O   ALA A 411      65.287  26.491  24.353  1.00 50.46           O
ATOM   3009  CB  ALA A 411      66.070  23.508  24.353  1.00 50.40           C
ATOM   3010  N   GLY A 412      67.536  26.432  24.561  1.00 50.72           N
ATOM   3011  CA  GLY A 412      67.677  27.641  25.367  1.00 51.55           C
ATOM   3012  C   GLY A 412      67.740  27.327  26.868  1.00 52.04           C
ATOM   3013  O   GLY A 412      67.691  28.249  27.678  1.00 52.55           O
ATOM   3014  N   ALA A 413      67.797  26.034  27.229  1.00 51.73           N
ATOM   3015  CA  ALA A 413      67.736  25.498  28.581  1.00 51.48           C
ATOM   3016  C   ALA A 413      69.102  25.656  29.271  1.00 51.47           C
ATOM   3017  O   ALA A 413      70.088  25.119  28.759  1.00 51.58           O
ATOM   3018  CB  ALA A 413      67.396  23.999  28.484  1.00 52.18           C
ATOM   3019  N   PRO A 414      69.186  26.377  30.416  1.00 51.30           N
ATOM   3020  CA  PRO A 414      70.406  26.493  31.228  1.00 51.18           C
ATOM   3021  C   PRO A 414      70.947  25.124  31.673  1.00 52.44           C
ATOM   3022  O   PRO A 414      70.182  24.244  32.073  1.00 52.30           O
ATOM   3023  CB  PRO A 414      70.005  27.306  32.471  1.00 50.53           C
ATOM   3024  CG  PRO A 414      68.744  28.049  32.076  1.00 51.22           C
ATOM   3025  CD  PRO A 414      68.117  27.216  30.962  1.00 51.06           C
ATOM   3026  N   LEU A 415      72.275  24.973  31.620  1.00 53.45           N
ATOM   3027  CA  LEU A 415      73.004  23.797  32.087  1.00 54.60           C
ATOM   3028  C   LEU A 415      73.094  23.879  33.630  1.00 55.82           C
ATOM   3029  O   LEU A 415      73.269  24.984  34.148  1.00 55.43           O
ATOM   3030  CB  LEU A 415      74.410  23.868  31.433  1.00 53.58           C
ATOM   3031  CG  LEU A 415      75.087  22.513  31.149  1.00 53.93           C
ATOM   3032  CD1 LEU A 415      74.280  21.656  30.156  1.00 53.35           C
ATOM   3033  CD2 LEU A 415      76.515  22.714  30.619  1.00 53.01           C
ATOM   3034  N   PRO A 416      72.947  22.765  34.388  1.00 57.18           N
ATOM   3035  CA  PRO A 416      72.899  22.808  35.858  1.00 57.52           C
ATOM   3036  C   PRO A 416      74.282  23.106  36.466  1.00 57.97           C
ATOM   3037  O   PRO A 416      75.268  22.446  36.141  1.00 57.04           O
ATOM   3038  CB  PRO A 416      72.352  21.435  36.271  1.00 57.03           C
ATOM   3039  CG  PRO A 416      72.771  20.509  35.147  1.00 57.46           C
ATOM   3040  CD  PRO A 416      72.766  21.396  33.901  1.00 57.33           C
ATOM   3041  N   GLU A 417      74.329  24.144  37.315  1.00 58.49           N
ATOM   3042  CA  GLU A 417      75.539  24.735  37.893  1.00 59.12           C
ATOM   3043  C   GLU A 417      75.824  24.222  39.316  1.00 57.84           C
ATOM   3044  O   GLU A 417      76.934  24.409  39.812  1.00 58.24           O
ATOM   3045  CB  GLU A 417      75.315  26.259  37.982  1.00 61.04           C
ATOM   3046  CG  GLU A 417      75.239  26.934  36.596  1.00 64.76           C
ATOM   3047  CD  GLU A 417      74.909  28.427  36.641  1.00 67.33           C
ATOM   3048  OE1 GLU A 417      75.186  29.089  35.617  1.00 68.51           O
ATOM   3049  OE2 GLU A 417      74.371  28.885  37.673  1.00 68.85           O
ATOM   3050  N   ASP A 418      74.852  23.551  39.958  1.00 55.87           N
ATOM   3051  CA  ASP A 418      74.971  22.899  41.269  1.00 53.86           C
ATOM   3052  C   ASP A 418      75.725  21.550  41.179  1.00 52.67           C
ATOM   3053  O   ASP A 418      75.964  20.915  42.206  1.00 53.50           O
ATOM   3054  CB  ASP A 418      73.541  22.670  41.841  1.00 54.34           C
ATOM   3055  CG  ASP A 418      72.585  21.751  41.055  1.00 55.64           C
ATOM   3056  OD1 ASP A 418      71.548  21.383  41.645  1.00 56.62           O
ATOM   3057  OD2 ASP A 418      72.878  21.424  39.883  1.00 55.26           O
ATOM   3058  N   ARG A 419      76.091  21.122  39.960  1.00 50.84           N
ATOM   3059  CA  ARG A 419      76.750  19.868  39.632  1.00 49.61           C
ATOM   3060  C   ARG A 419      77.670  20.053  38.421  1.00 48.75           C
ATOM   3061  O   ARG A 419      77.469  20.942  37.593  1.00 48.19           O
ATOM   3062  CB  ARG A 419      75.691  18.759  39.453  1.00 48.86           C
ATOM   3063  CG  ARG A 419      74.875  18.871  38.146  1.00 49.02           C
ATOM   3064  CD  ARG A 419      73.570  18.071  38.182  1.00 47.02           C
ATOM   3065  NE  ARG A 419      72.599  18.717  39.075  1.00 46.30           N
ATOM   3066  CZ  ARG A 419      71.505  18.149  39.601  1.00 44.66           C
ATOM   3067  NH1 ARG A 419      71.165  16.892  39.291  1.00 45.07           N
ATOM   3068  NH2 ARG A 419      70.749  18.846  40.457  1.00 43.48           N
ATOM   3069  N   ILE A 420      78.658  19.159  38.311  1.00 48.69           N
ATOM   3070  CA  ILE A 420      79.561  18.986  37.175  1.00 48.86           C
ATOM   3071  C   ILE A 420      78.822  18.188  36.081  1.00 49.62           C
ATOM   3072  O   ILE A 420      78.217  17.159  36.374  1.00 50.26           O
ATOM   3073  CB  ILE A 420      80.888  18.287  37.665  1.00 47.97           C
ATOM   3074  CG1 ILE A 420      81.610  17.360  36.650  1.00 48.19           C
ATOM   3075  CG2 ILE A 420      80.780  17.561  39.027  1.00 47.67           C
ATOM   3076  CD1 ILE A 420      82.278  18.094  35.484  1.00 48.37           C
ATOM   3077  N   ILE A 421      78.907  18.663  34.828  1.00 49.12           N
ATOM   3078  CA  ILE A 421      78.509  17.961  33.606  1.00 47.67           C
ATOM   3079  C   ILE A 421      79.807  17.616  32.863  1.00 48.09           C
ATOM   3080  O   ILE A 421      80.616  18.502  32.590  1.00 47.58           O
ATOM   3081  CB  ILE A 421      77.592  18.888  32.751  1.00 47.53           C
ATOM   3082  CG1 ILE A 421      76.289  19.277  33.487  1.00 47.84           C
ATOM   3083  CG2 ILE A 421      77.254  18.316  31.356  1.00 46.81           C
ATOM   3084  CD1 ILE A 421      75.452  18.078  33.956  1.00 48.42           C
ATOM   3085  N   ASP A 422      80.008  16.329  32.547  1.00 49.70           N
ATOM   3086  CA  ASP A 422      81.203  15.811  31.867  1.00 50.39           C
ATOM   3087  C   ASP A 422      81.077  15.860  30.341  1.00 50.66           C
ATOM   3088  O   ASP A 422      82.095  15.842  29.650  1.00 51.05           O
ATOM   3089  CB  ASP A 422      81.405  14.333  32.241  1.00 51.16           C
ATOM   3090  CG  ASP A 422      81.563  14.139  33.740  1.00 52.73           C
ATOM   3091  OD1 ASP A 422      82.618  14.552  34.270  1.00 53.82           O
ATOM   3092  OD2 ASP A 422      80.636  13.558  34.340  1.00 53.43           O
ATOM   3093  N   GLY A 423      79.847  15.982  29.822  1.00 49.55           N
ATOM   3094  CA  GLY A 423      79.574  16.124  28.406  1.00 49.72           C
ATOM   3095  C   GLY A 423      79.842  17.561  27.967  1.00 50.06           C
ATOM   3096  O   GLY A 423      79.723  18.502  28.756  1.00 49.43           O
ATOM   3097  N   ARG A 424      80.226  17.716  26.699  1.00 50.65           N
ATOM   3098  CA  ARG A 424      80.573  18.985  26.074  1.00 51.76           C
ATOM   3099  C   ARG A 424      79.667  19.213  24.874  1.00 51.60           C
ATOM   3100  O   ARG A 424      79.427  18.290  24.099  1.00 51.60           O
ATOM   3101  CB  ARG A 424      82.043  18.943  25.629  1.00 52.53           C
ATOM   3102  CG  ARG A 424      83.037  18.852  26.796  1.00 53.20           C
ATOM   3103  CD  ARG A 424      83.258  20.180  27.535  1.00 52.94           C
ATOM   3104  NE  ARG A 424      82.275  20.389  28.606  1.00 54.25           N
ATOM   3105  CZ  ARG A 424      82.495  20.293  29.926  1.00 53.82           C
ATOM   3106  NH1 ARG A 424      83.691  19.950  30.425  1.00 53.28           N
ATOM   3107  NH2 ARG A 424      81.481  20.540  30.760  1.00 53.81           N
ATOM   3108  N   ASP A 425      79.191  20.457  24.709  1.00 52.64           N
ATOM   3109  CA  ASP A 425      78.434  20.903  23.543  1.00 53.75           C
ATOM   3110  C   ASP A 425      79.284  20.712  22.272  1.00 54.45           C
ATOM   3111  O   ASP A 425      80.438  21.144  22.234  1.00 55.32           O
ATOM   3112  CB  ASP A 425      77.964  22.363  23.771  1.00 52.97           C
ATOM   3113  CG  ASP A 425      77.478  23.115  22.526  1.00 53.27           C
ATOM   3114  OD1 ASP A 425      76.751  22.496  21.718  1.00 52.22           O
ATOM   3115  OD2 ASP A 425      77.835  24.308  22.413  1.00 52.64           O
ATOM   3116  N   LEU A 426      78.707  20.050  21.260  1.00 54.52           N
ATOM   3117  CA  LEU A 426      79.382  19.694  20.018  1.00 56.04           C
ATOM   3118  C   LEU A 426      78.881  20.507  18.816  1.00 57.06           C
ATOM   3119  O   LEU A 426      79.390  20.292  17.721  1.00 57.78           O
ATOM   3120  CB  LEU A 426      79.419  18.152  19.809  1.00 54.91           C
ATOM   3121  CG  LEU A 426      78.119  17.330  20.007  1.00 54.30           C
ATOM   3122  CD1 LEU A 426      76.979  17.695  19.045  1.00 54.16           C
ATOM   3123  CD2 LEU A 426      78.410  15.824  19.893  1.00 53.32           C
ATOM   3124  N   MET A 427      77.973  21.490  18.998  1.00 58.45           N
ATOM   3125  CA  MET A 427      77.597  22.454  17.954  1.00 60.53           C
ATOM   3126  C   MET A 427      78.781  23.223  17.335  1.00 61.32           C
ATOM   3127  O   MET A 427      78.857  23.230  16.110  1.00 60.49           O
ATOM   3128  CB  MET A 427      76.490  23.435  18.402  1.00 61.59           C
ATOM   3129  CG  MET A 427      75.071  22.941  18.112  1.00 63.74           C
ATOM   3130  SD  MET A 427      74.682  22.598  16.370  1.00 68.26           S
ATOM   3131  CE  MET A 427      73.919  20.964  16.556  1.00 66.42           C
ATOM   3132  N   PRO A 428      79.719  23.826  18.108  1.00 62.54           N
ATOM   3133  CA  PRO A 428      80.944  24.446  17.571  1.00 63.37           C
ATOM   3134  C   PRO A 428      81.786  23.533  16.657  1.00 63.87           C
ATOM   3135  O   PRO A 428      82.315  23.996  15.652  1.00 63.79           O
ATOM   3136  CB  PRO A 428      81.771  24.851  18.800  1.00 63.00           C
ATOM   3137  CG  PRO A 428      80.759  25.000  19.920  1.00 63.24           C
ATOM   3138  CD  PRO A 428      79.615  24.057  19.550  1.00 62.78           C
ATOM   3139  N   LEU A 429      81.872  22.235  16.987  1.00 64.85           N
ATOM   3140  CA  LEU A 429      82.630  21.226  16.249  1.00 65.90           C
ATOM   3141  C   LEU A 429      81.896  20.777  14.967  1.00 66.27           C
ATOM   3142  O   LEU A 429      82.546  20.410  13.990  1.00 66.81           O
ATOM   3143  CB  LEU A 429      82.814  20.025  17.206  1.00 66.24           C
ATOM   3144  CG  LEU A 429      83.881  18.985  16.809  1.00 66.75           C
ATOM   3145  CD1 LEU A 429      85.294  19.589  16.769  1.00 67.90           C
ATOM   3146  CD2 LEU A 429      83.831  17.806  17.790  1.00 67.29           C
ATOM   3147  N   LEU A 430      80.553  20.829  14.967  1.00 66.59           N
ATOM   3148  CA  LEU A 430      79.668  20.409  13.878  1.00 67.19           C
ATOM   3149  C   LEU A 430      79.354  21.547  12.891  1.00 67.40           C
ATOM   3150  O   LEU A 430      79.049  21.269  11.731  1.00 67.85           O
ATOM   3151  CB  LEU A 430      78.339  19.934  14.508  1.00 67.51           C
ATOM   3152  CG  LEU A 430      78.296  18.420  14.768  1.00 67.85           C
ATOM   3153  CD1 LEU A 430      79.292  17.893  15.808  1.00 68.92           C
ATOM   3154  CD2 LEU A 430      76.894  17.981  15.168  1.00 67.75           C
ATOM   3155  N   GLU A 431      79.440  22.809  13.337  1.00 67.24           N
ATOM   3156  CA  GLU A 431      79.258  24.008  12.522  1.00 67.22           C
ATOM   3157  C   GLU A 431      80.597  24.500  11.940  1.00 67.49           C
ATOM   3158  O   GLU A 431      80.587  25.388  11.089  1.00 68.08           O
ATOM   3159  CB  GLU A 431      78.683  25.125  13.421  1.00 67.16           C
ATOM   3160  CG  GLU A 431      77.205  24.884  13.783  1.00 67.34           C
ATOM   3161  CD  GLU A 431      76.590  26.088  14.493  1.00 67.53           C
ATOM   3162  OE1 GLU A 431      76.261  27.061  13.781  1.00 68.44           O
ATOM   3163  OE2 GLU A 431      76.488  26.046  15.738  1.00 67.60           O
ATOM   3164  N   GLY A 432      81.743  23.963  12.395  1.00 67.36           N
ATOM   3165  CA  GLY A 432      83.065  24.268  11.848  1.00 67.16           C
ATOM   3166  C   GLY A 432      83.785  25.387  12.611  1.00 67.19           C
ATOM   3167  O   GLY A 432      84.933  25.695  12.295  1.00 68.30           O
ATOM   3168  N   LYS A 433      83.109  25.992  13.605  1.00 67.17           N
ATOM   3169  CA  LYS A 433      83.565  27.081  14.476  1.00 67.15           C
ATOM   3170  C   LYS A 433      84.724  26.666  15.406  1.00 67.64           C
ATOM   3171  O   LYS A 433      85.400  27.528  15.965  1.00 67.59           O
ATOM   3172  CB  LYS A 433      82.373  27.532  15.349  1.00 66.59           C
ATOM   3173  CG  LYS A 433      81.180  28.110  14.566  1.00 67.25           C
ATOM   3174  CD  LYS A 433      79.953  28.340  15.462  1.00 67.66           C
ATOM   3175  CE  LYS A 433      78.807  29.043  14.722  1.00 67.96           C
ATOM   3176  NZ  LYS A 433      77.592  29.109  15.552  1.00 68.09           N
ATOM   3177  N   SER A 434      84.954  25.353  15.545  1.00 68.53           N
ATOM   3178  CA  SER A 434      86.047  24.707  16.249  1.00 70.09           C
ATOM   3179  C   SER A 434      86.465  23.455  15.467  1.00 71.28           C
ATOM   3180  O   SER A 434      85.636  22.830  14.802  1.00 70.94           O
ATOM   3181  CB  SER A 434      85.649  24.442  17.714  1.00 70.42           C
ATOM   3182  OG  SER A 434      86.723  23.873  18.435  1.00 70.64           O
ATOM   3183  N   GLN A 435      87.753  23.095  15.559  1.00 72.91           N
ATOM   3184  CA  GLN A 435      88.346  21.920  14.919  1.00 74.57           C
ATOM   3185  C   GLN A 435      88.772  20.857  15.943  1.00 75.25           C
ATOM   3186  O   GLN A 435      89.205  19.780  15.533  1.00 75.84           O
ATOM   3187  CB  GLN A 435      89.571  22.366  14.085  1.00 75.19           C
ATOM   3188  CG  GLN A 435      89.259  23.372  12.955  1.00 76.57           C
ATOM   3189  CD  GLN A 435      88.233  22.871  11.932  1.00 77.52           C
ATOM   3190  OE1 GLN A 435      88.142  21.677  11.657  1.00 77.04           O
ATOM   3191  NE2 GLN A 435      87.442  23.786  11.370  1.00 77.85           N
ATOM   3192  N   ARG A 436      88.632  21.130  17.253  1.00 75.77           N
ATOM   3193  CA  ARG A 436      88.963  20.207  18.333  1.00 76.40           C
ATOM   3194  C   ARG A 436      87.834  20.190  19.363  1.00 75.99           C
ATOM   3195  O   ARG A 436      87.364  21.244  19.795  1.00 75.40           O
ATOM   3196  CB  ARG A 436      90.330  20.551  18.955  1.00 76.91           C
ATOM   3197  CG  ARG A 436      90.949  19.363  19.722  1.00 78.73           C
ATOM   3198  CD  ARG A 436      91.981  19.758  20.774  1.00 79.53           C
ATOM   3199  NE  ARG A 436      93.073  20.526  20.165  1.00 80.76           N
ATOM   3200  CZ  ARG A 436      93.786  21.477  20.785  1.00 81.16           C
ATOM   3201  NH1 ARG A 436      93.595  21.739  22.082  1.00 81.26           N
ATOM   3202  NH2 ARG A 436      94.685  22.188  20.093  1.00 81.10           N
ATOM   3203  N   SER A 437      87.443  18.982  19.789  1.00 75.91           N
ATOM   3204  CA  SER A 437      86.542  18.743  20.911  1.00 75.06           C
ATOM   3205  C   SER A 437      87.262  19.042  22.240  1.00 74.07           C
ATOM   3206  O   SER A 437      88.482  18.892  22.341  1.00 73.49           O
ATOM   3207  CB  SER A 437      86.103  17.263  20.859  1.00 75.26           C
ATOM   3208  OG  SER A 437      87.170  16.381  21.140  1.00 75.47           O
ATOM   3209  N   ASP A 438      86.497  19.425  23.274  1.00 73.97           N
ATOM   3210  CA  ASP A 438      86.995  19.640  24.636  1.00 73.80           C
ATOM   3211  C   ASP A 438      86.996  18.299  25.410  1.00 73.93           C
ATOM   3212  O   ASP A 438      86.406  18.159  26.480  1.00 73.81           O
ATOM   3213  CB  ASP A 438      86.127  20.740  25.299  1.00 73.45           C
ATOM   3214  CG  ASP A 438      86.631  21.264  26.653  1.00 73.78           C
ATOM   3215  OD1 ASP A 438      85.876  22.055  27.258  1.00 73.22           O
ATOM   3216  OD2 ASP A 438      87.751  20.886  27.064  1.00 74.41           O
ATOM   3217  N   HIS A 439      87.678  17.301  24.832  1.00 74.61           N
ATOM   3218  CA  HIS A 439      87.839  15.938  25.327  1.00 75.43           C
ATOM   3219  C   HIS A 439      89.293  15.500  25.230  1.00 75.90           C
ATOM   3220  O   HIS A 439      89.605  14.390  24.800  1.00 76.07           O
ATOM   3221  CB  HIS A 439      86.839  14.987  24.666  1.00 75.59           C
ATOM   3222  CG  HIS A 439      85.421  15.180  25.118  1.00 75.07           C
ATOM   3223  ND1 HIS A 439      85.068  15.123  26.459  1.00 74.55           N
ATOM   3224  CD2 HIS A 439      84.269  15.404  24.395  1.00 75.09           C
ATOM   3225  CE1 HIS A 439      83.753  15.296  26.518  1.00 74.63           C
ATOM   3226  NE2 HIS A 439      83.235  15.465  25.308  1.00 74.75           N
ATOM   3227  N   GLU A 440      90.175  16.401  25.685  1.00 76.49           N
ATOM   3228  CA  GLU A 440      91.578  16.170  25.992  1.00 77.21           C
ATOM   3229  C   GLU A 440      91.751  15.018  27.005  1.00 77.18           C
ATOM   3230  O   GLU A 440      92.601  14.167  26.783  1.00 77.43           O
ATOM   3231  CB  GLU A 440      92.213  17.550  26.343  1.00 78.08           C
ATOM   3232  CG  GLU A 440      92.953  17.754  27.686  1.00 78.50           C
ATOM   3233  CD  GLU A 440      94.474  17.835  27.563  1.00 78.91           C
ATOM   3234  OE1 GLU A 440      95.067  16.900  26.988  1.00 79.02           O
ATOM   3235  OE2 GLU A 440      95.024  18.852  28.037  1.00 78.95           O
ATOM   3236  N   PHE A 441      90.892  14.940  28.040  1.00 76.83           N
ATOM   3237  CA  PHE A 441      90.821  13.853  29.021  1.00 76.35           C
ATOM   3238  C   PHE A 441      89.409  13.249  29.038  1.00 76.24           C
ATOM   3239  O   PHE A 441      88.461  13.910  29.466  1.00 76.48           O
ATOM   3240  CB  PHE A 441      91.182  14.393  30.424  1.00 76.08           C
ATOM   3241  CG  PHE A 441      92.654  14.671  30.658  1.00 75.76           C
ATOM   3242  CD1 PHE A 441      93.115  15.993  30.830  1.00 75.84           C
ATOM   3243  CD2 PHE A 441      93.566  13.598  30.733  1.00 75.28           C
ATOM   3244  CE1 PHE A 441      94.483  16.243  31.048  1.00 75.06           C
ATOM   3245  CE2 PHE A 441      94.931  13.847  30.969  1.00 74.81           C
ATOM   3246  CZ  PHE A 441      95.389  15.169  31.119  1.00 74.54           C
ATOM   3247  N   LEU A 442      89.288  11.976  28.626  1.00 75.16           N
ATOM   3248  CA  LEU A 442      88.099  11.136  28.797  1.00 73.93           C
ATOM   3249  C   LEU A 442      88.469   9.915  29.641  1.00 73.77           C
ATOM   3250  O   LEU A 442      89.527   9.317  29.450  1.00 73.59           O
ATOM   3251  CB  LEU A 442      87.537  10.676  27.432  1.00 73.43           C
ATOM   3252  CG  LEU A 442      86.593  11.679  26.744  1.00 73.29           C
ATOM   3253  CD1 LEU A 442      86.287  11.215  25.313  1.00 72.50           C
ATOM   3254  CD2 LEU A 442      85.276  11.870  27.517  1.00 73.04           C
ATOM   3255  N   PHE A 443      87.572   9.541  30.561  1.00 73.33           N
ATOM   3256  CA  PHE A 443      87.720   8.418  31.480  1.00 72.78           C
ATOM   3257  C   PHE A 443      86.755   7.314  31.047  1.00 72.46           C
ATOM   3258  O   PHE A 443      85.627   7.586  30.633  1.00 72.36           O
ATOM   3259  CB  PHE A 443      87.383   8.900  32.905  1.00 71.87           C
ATOM   3260  CG  PHE A 443      88.279  10.045  33.340  1.00 71.98           C
ATOM   3261  CD1 PHE A 443      87.794  11.370  33.322  1.00 72.35           C
ATOM   3262  CD2 PHE A 443      89.625   9.799  33.679  1.00 72.30           C
ATOM   3263  CE1 PHE A 443      88.653  12.445  33.612  1.00 72.19           C
ATOM   3264  CE2 PHE A 443      90.485  10.875  33.966  1.00 72.20           C
ATOM   3265  CZ  PHE A 443      90.002  12.197  33.926  1.00 72.05           C
ATOM   3266  N   HIS A 444      87.224   6.065  31.131  1.00 72.10           N
ATOM   3267  CA  HIS A 444      86.525   4.875  30.669  1.00 72.25           C
ATOM   3268  C   HIS A 444      86.339   3.935  31.858  1.00 71.08           C
ATOM   3269  O   HIS A 444      87.258   3.212  32.242  1.00 70.58           O
ATOM   3270  CB  HIS A 444      87.354   4.239  29.543  1.00 74.13           C
ATOM   3271  CG  HIS A 444      87.441   5.037  28.274  1.00 76.55           C
ATOM   3272  ND1 HIS A 444      86.328   5.562  27.641  1.00 77.39           N
ATOM   3273  CD2 HIS A 444      88.517   5.382  27.491  1.00 77.33           C
ATOM   3274  CE1 HIS A 444      86.762   6.201  26.553  1.00 78.26           C
ATOM   3275  NE2 HIS A 444      88.072   6.102  26.382  1.00 78.19           N
ATOM   3276  N   TYR A 445      85.136   3.966  32.442  1.00 69.68           N
ATOM   3277  CA  TYR A 445      84.746   3.131  33.569  1.00 67.56           C
ATOM   3278  C   TYR A 445      84.166   1.803  33.067  1.00 67.09           C
ATOM   3279  O   TYR A 445      83.414   1.759  32.092  1.00 66.89           O
ATOM   3280  CB  TYR A 445      83.657   3.864  34.376  1.00 64.52           C
ATOM   3281  CG  TYR A 445      84.211   4.938  35.292  1.00 62.71           C
ATOM   3282  CD1 TYR A 445      84.375   6.260  34.827  1.00 61.76           C
ATOM   3283  CD2 TYR A 445      84.590   4.606  36.609  1.00 62.20           C
ATOM   3284  CE1 TYR A 445      84.936   7.238  35.670  1.00 61.44           C
ATOM   3285  CE2 TYR A 445      85.154   5.584  37.450  1.00 61.95           C
ATOM   3286  CZ  TYR A 445      85.337   6.897  36.977  1.00 62.33           C
ATOM   3287  OH  TYR A 445      85.914   7.832  37.784  1.00 63.20           O
ATOM   3288  N   CYS A 446      84.507   0.729  33.789  1.00 67.66           N
ATOM   3289  CA  CYS A 446      83.878  -0.582  33.733  1.00 68.65           C
ATOM   3290  C   CYS A 446      83.009  -0.642  34.993  1.00 68.21           C
ATOM   3291  O   CYS A 446      83.436  -1.114  36.048  1.00 68.43           O
ATOM   3292  CB  CYS A 446      84.988  -1.652  33.763  1.00 70.00           C
ATOM   3293  SG  CYS A 446      84.558  -3.331  33.239  1.00 72.91           S
ATOM   3294  N   ASN A 447      81.802  -0.069  34.891  1.00 66.87           N
ATOM   3295  CA  ASN A 447      80.809   0.039  35.959  1.00 65.63           C
ATOM   3296  C   ASN A 447      81.308   1.063  36.997  1.00 66.18           C
ATOM   3297  O   ASN A 447      81.500   2.227  36.648  1.00 67.10           O
ATOM   3298  CB  ASN A 447      80.366  -1.334  36.538  1.00 63.66           C
ATOM   3299  CG  ASN A 447      79.894  -2.372  35.516  1.00 62.85           C
ATOM   3300  OD1 ASN A 447      79.742  -2.081  34.333  1.00 63.17           O
ATOM   3301  ND2 ASN A 447      79.677  -3.606  35.976  1.00 63.11           N
ATOM   3302  N   ALA A 448      81.530   0.647  38.254  1.00 66.12           N
ATOM   3303  CA  ALA A 448      82.076   1.497  39.311  1.00 66.49           C
ATOM   3304  C   ALA A 448      83.615   1.570  39.290  1.00 66.77           C
ATOM   3305  O   ALA A 448      84.179   2.505  39.858  1.00 66.58           O
ATOM   3306  CB  ALA A 448      81.660   0.894  40.657  1.00 66.40           C
ATOM   3307  N   TYR A 449      84.295   0.604  38.648  1.00 66.92           N
ATOM   3308  CA  TYR A 449      85.753   0.488  38.623  1.00 67.16           C
ATOM   3309  C   TYR A 449      86.306   1.245  37.410  1.00 66.81           C
ATOM   3310  O   TYR A 449      85.904   0.979  36.277  1.00 66.73           O
ATOM   3311  CB  TYR A 449      86.118  -1.002  38.467  1.00 67.33           C
ATOM   3312  CG  TYR A 449      85.597  -1.882  39.589  1.00 68.25           C
ATOM   3313  CD1 TYR A 449      84.547  -2.788  39.345  1.00 68.80           C
ATOM   3314  CD2 TYR A 449      86.141  -1.782  40.885  1.00 68.27           C
ATOM   3315  CE1 TYR A 449      84.075  -3.628  40.369  1.00 69.18           C
ATOM   3316  CE2 TYR A 449      85.647  -2.597  41.921  1.00 68.97           C
ATOM   3317  CZ  TYR A 449      84.621  -3.526  41.663  1.00 69.21           C
ATOM   3318  OH  TYR A 449      84.148  -4.314  42.670  1.00 69.26           O
ATOM   3319  N   LEU A 450      87.243   2.178  37.649  1.00 66.18           N
ATOM   3320  CA  LEU A 450      87.915   2.963  36.612  1.00 65.91           C
ATOM   3321  C   LEU A 450      88.947   2.070  35.905  1.00 65.97           C
ATOM   3322  O   LEU A 450      89.983   1.725  36.475  1.00 66.13           O
ATOM   3323  CB  LEU A 450      88.591   4.188  37.271  1.00 64.24           C
ATOM   3324  CG  LEU A 450      89.358   5.137  36.317  1.00 64.33           C
ATOM   3325  CD1 LEU A 450      88.532   5.578  35.095  1.00 63.90           C
ATOM   3326  CD2 LEU A 450      89.859   6.368  37.085  1.00 64.86           C
ATOM   3327  N   ASN A 451      88.616   1.677  34.668  1.00 66.08           N
ATOM   3328  CA  ASN A 451      89.368   0.742  33.842  1.00 66.56           C
ATOM   3329  C   ASN A 451      90.419   1.539  33.058  1.00 67.93           C
ATOM   3330  O   ASN A 451      91.516   1.754  33.571  1.00 68.12           O
ATOM   3331  CB  ASN A 451      88.346   0.004  32.937  1.00 64.70           C
ATOM   3332  CG  ASN A 451      88.837  -1.256  32.207  1.00 64.78           C
ATOM   3333  OD1 ASN A 451      88.024  -2.074  31.782  1.00 63.93           O
ATOM   3334  ND2 ASN A 451      90.144  -1.429  32.027  1.00 64.90           N
ATOM   3335  N   ALA A 452      90.106   1.944  31.820  1.00 69.07           N
ATOM   3336  CA  ALA A 452      91.009   2.688  30.959  1.00 69.87           C
ATOM   3337  C   ALA A 452      90.855   4.199  31.181  1.00 70.73           C
ATOM   3338  O   ALA A 452      89.930   4.670  31.847  1.00 70.92           O
ATOM   3339  CB  ALA A 452      90.686   2.325  29.498  1.00 68.91           C
ATOM   3340  N   VAL A 453      91.793   4.958  30.609  1.00 71.97           N
ATOM   3341  CA  VAL A 453      91.806   6.411  30.579  1.00 73.20           C
ATOM   3342  C   VAL A 453      92.411   6.839  29.244  1.00 74.01           C
ATOM   3343  O   VAL A 453      93.555   6.508  28.944  1.00 73.65           O
ATOM   3344  CB  VAL A 453      92.443   7.021  31.858  1.00 72.65           C
ATOM   3345  CG1 VAL A 453      93.841   6.474  32.188  1.00 73.24           C
ATOM   3346  CG2 VAL A 453      92.489   8.559  31.808  1.00 71.79           C
ATOM   3347  N   ARG A 454      91.622   7.577  28.457  1.00 75.81           N
ATOM   3348  CA  ARG A 454      92.001   8.137  27.171  1.00 77.48           C
ATOM   3349  C   ARG A 454      92.631   9.511  27.412  1.00 79.82           C
ATOM   3350  O   ARG A 454      92.302  10.214  28.371  1.00 80.19           O
ATOM   3351  CB  ARG A 454      90.718   8.364  26.354  1.00 75.94           C
ATOM   3352  CG  ARG A 454      90.908   8.218  24.839  1.00 73.85           C
ATOM   3353  CD  ARG A 454      89.595   8.475  24.090  1.00 71.60           C
ATOM   3354  NE  ARG A 454      89.593   7.847  22.766  1.00 69.77           N
ATOM   3355  CZ  ARG A 454      89.283   6.571  22.489  1.00 68.70           C
ATOM   3356  NH1 ARG A 454      89.282   6.170  21.214  1.00 67.36           N
ATOM   3357  NH2 ARG A 454      88.979   5.688  23.448  1.00 67.89           N
ATOM   3358  N   TRP A 455      93.518   9.893  26.496  1.00 82.52           N
ATOM   3359  CA  TRP A 455      94.199  11.165  26.480  1.00 85.10           C
ATOM   3360  C   TRP A 455      94.489  11.533  25.031  1.00 86.62           C
ATOM   3361  O   TRP A 455      95.307  10.888  24.378  1.00 86.52           O
ATOM   3362  CB  TRP A 455      95.428  11.130  27.407  1.00 85.37           C
ATOM   3363  CG  TRP A 455      96.156  12.427  27.581  1.00 86.05           C
ATOM   3364  CD1 TRP A 455      95.570  13.605  27.874  1.00 86.08           C
ATOM   3365  CD2 TRP A 455      97.584  12.716  27.489  1.00 86.49           C
ATOM   3366  NE1 TRP A 455      96.512  14.601  27.933  1.00 86.11           N
ATOM   3367  CE2 TRP A 455      97.779  14.112  27.728  1.00 86.67           C
ATOM   3368  CE3 TRP A 455      98.740  11.949  27.233  1.00 86.52           C
ATOM   3369  CZ2 TRP A 455      99.047  14.714  27.715  1.00 86.75           C
ATOM   3370  CZ3 TRP A 455     100.013  12.548  27.180  1.00 86.73           C
ATOM   3371  CH2 TRP A 455     100.172  13.925  27.423  1.00 86.79           C
ATOM   3372  N   HIS A 456      93.816  12.584  24.554  1.00 88.60           N
ATOM   3373  CA  HIS A 456      94.100  13.277  23.310  1.00 89.90           C
ATOM   3374  C   HIS A 456      94.885  14.535  23.730  1.00 91.11           C
ATOM   3375  O   HIS A 456      94.259  15.518  24.124  1.00 90.81           O
ATOM   3376  CB  HIS A 456      92.742  13.634  22.664  1.00 90.41           C
ATOM   3377  CG  HIS A 456      92.809  14.473  21.412  1.00 90.59           C
ATOM   3378  ND1 HIS A 456      93.348  13.994  20.214  1.00 90.59           N
ATOM   3379  CD2 HIS A 456      92.352  15.760  21.215  1.00 90.94           C
ATOM   3380  CE1 HIS A 456      93.194  14.990  19.352  1.00 90.76           C
ATOM   3381  NE2 HIS A 456      92.619  16.063  19.892  1.00 90.85           N
ATOM   3382  N   PRO A 457      96.240  14.524  23.692  1.00 92.30           N
ATOM   3383  CA  PRO A 457      97.072  15.635  24.164  1.00 92.78           C
ATOM   3384  C   PRO A 457      96.850  16.904  23.342  1.00 93.25           C
ATOM   3385  O   PRO A 457      96.669  16.837  22.127  1.00 92.65           O
ATOM   3386  CB  PRO A 457      98.523  15.146  24.092  1.00 92.61           C
ATOM   3387  CG  PRO A 457      98.508  13.953  23.158  1.00 92.42           C
ATOM   3388  CD  PRO A 457      97.072  13.453  23.155  1.00 92.28           C
ATOM   3389  N   GLN A 458      96.828  18.038  24.058  1.00 94.30           N
ATOM   3390  CA  GLN A 458      96.464  19.382  23.620  1.00 95.65           C
ATOM   3391  C   GLN A 458      96.968  19.766  22.216  1.00 96.85           C
ATOM   3392  O   GLN A 458      96.158  20.005  21.324  1.00 96.70           O
ATOM   3393  CB  GLN A 458      96.849  20.383  24.736  1.00 95.40           C
ATOM   3394  CG  GLN A 458      96.149  21.756  24.661  1.00 95.49           C
ATOM   3395  CD  GLN A 458      94.670  21.780  25.081  1.00 95.49           C
ATOM   3396  OE1 GLN A 458      94.013  22.802  24.906  1.00 95.23           O
ATOM   3397  NE2 GLN A 458      94.116  20.682  25.601  1.00 95.68           N
ATOM   3398  N   ASN A 459      98.294  19.760  22.007  1.00 98.41           N
ATOM   3399  CA  ASN A 459      98.952  20.147  20.753  1.00 99.71           C
ATOM   3400  C   ASN A 459      99.369  18.918  19.915  1.00100.14           C
ATOM   3401  O   ASN A 459     100.446  18.913  19.318  1.00100.64           O
ATOM   3402  CB  ASN A 459     100.194  21.019  21.078  1.00100.41           C
ATOM   3403  CG  ASN A 459      99.842  22.318  21.807  1.00100.72           C
ATOM   3404  OD1 ASN A 459     100.089  22.450  23.003  1.00100.66           O
ATOM   3405  ND2 ASN A 459      99.289  23.292  21.082  1.00100.86           N
ATOM   3406  N   SER A 460      98.528  17.869  19.862  1.00100.38           N
ATOM   3407  CA  SER A 460      98.796  16.628  19.133  1.00100.81           C
ATOM   3408  C   SER A 460      97.504  15.909  18.698  1.00101.33           C
ATOM   3409  O   SER A 460      96.429  16.145  19.249  1.00101.76           O
ATOM   3410  CB  SER A 460      99.827  15.788  19.923  1.00100.62           C
ATOM   3411  OG  SER A 460      99.982  14.464  19.454  1.00 99.69           O
ATOM   3412  N   THR A 461      97.634  15.028  17.692  1.00101.40           N
ATOM   3413  CA  THR A 461      96.580  14.180  17.129  1.00101.65           C
ATOM   3414  C   THR A 461      96.691  12.718  17.626  1.00101.69           C
ATOM   3415  O   THR A 461      95.948  11.855  17.158  1.00101.33           O
ATOM   3416  CB  THR A 461      96.657  14.280  15.579  1.00101.74           C
ATOM   3417  OG1 THR A 461      95.533  13.670  14.975  1.00102.86           O
ATOM   3418  CG2 THR A 461      97.927  13.675  14.948  1.00101.34           C
ATOM   3419  N   SER A 462      97.602  12.434  18.574  1.00101.97           N
ATOM   3420  CA  SER A 462      97.820  11.123  19.194  1.00102.41           C
ATOM   3421  C   SER A 462      96.644  10.779  20.140  1.00102.61           C
ATOM   3422  O   SER A 462      95.927  11.678  20.573  1.00102.90           O
ATOM   3423  CB  SER A 462      99.158  11.194  19.960  1.00102.46           C
ATOM   3424  OG  SER A 462      99.749   9.925  20.125  1.00102.58           O
ATOM   3425  N   ILE A 463      96.407   9.492  20.439  1.00102.58           N
ATOM   3426  CA  ILE A 463      95.338   9.031  21.336  1.00102.08           C
ATOM   3427  C   ILE A 463      95.965   8.014  22.286  1.00101.68           C
ATOM   3428  O   ILE A 463      95.816   6.809  22.095  1.00101.40           O
ATOM   3429  CB  ILE A 463      94.067   8.510  20.588  1.00102.30           C
ATOM   3430  CG1 ILE A 463      93.427   9.544  19.630  1.00102.09           C
ATOM   3431  CG2 ILE A 463      92.979   8.012  21.574  1.00102.38           C
ATOM   3432  CD1 ILE A 463      92.547   8.901  18.549  1.00102.19           C
ATOM   3433  N   TRP A 464      96.656   8.511  23.319  1.00101.30           N
ATOM   3434  CA  TRP A 464      97.246   7.714  24.387  1.00101.33           C
ATOM   3435  C   TRP A 464      96.132   7.141  25.259  1.00100.84           C
ATOM   3436  O   TRP A 464      95.300   7.892  25.757  1.00101.03           O
ATOM   3437  CB  TRP A 464      98.139   8.627  25.241  1.00102.34           C
ATOM   3438  CG  TRP A 464      99.294   9.213  24.501  1.00103.68           C
ATOM   3439  CD1 TRP A 464      99.493  10.522  24.238  1.00103.91           C
ATOM   3440  CD2 TRP A 464     100.399   8.503  23.881  1.00104.08           C
ATOM   3441  NE1 TRP A 464     100.655  10.674  23.511  1.00104.33           N
ATOM   3442  CE2 TRP A 464     101.249   9.457  23.246  1.00104.25           C
ATOM   3443  CE3 TRP A 464     100.761   7.141  23.779  1.00104.10           C
ATOM   3444  CZ2 TRP A 464     102.397   9.073  22.536  1.00104.00           C
ATOM   3445  CZ3 TRP A 464     101.915   6.745  23.077  1.00103.94           C
ATOM   3446  CH2 TRP A 464     102.723   7.707  22.447  1.00103.90           C
ATOM   3447  N   LYS A 465      96.109   5.815  25.428  1.00 99.82           N
ATOM   3448  CA  LYS A 465      95.060   5.112  26.151  1.00 98.31           C
ATOM   3449  C   LYS A 465      95.713   4.133  27.119  1.00 97.45           C
ATOM   3450  O   LYS A 465      96.175   3.070  26.711  1.00 97.36           O
ATOM   3451  CB  LYS A 465      94.082   4.473  25.151  1.00 97.97           C
ATOM   3452  CG  LYS A 465      92.750   4.033  25.781  1.00 97.56           C
ATOM   3453  CD  LYS A 465      91.888   3.270  24.769  1.00 96.89           C
ATOM   3454  CE  LYS A 465      90.557   2.774  25.342  1.00 96.34           C
ATOM   3455  NZ  LYS A 465      89.918   1.828  24.414  1.00 96.19           N
ATOM   3456  N   ALA A 466      95.751   4.509  28.405  1.00 96.29           N
ATOM   3457  CA  ALA A 466      96.261   3.678  29.483  1.00 95.14           C
ATOM   3458  C   ALA A 466      95.141   2.762  29.994  1.00 94.57           C
ATOM   3459  O   ALA A 466      93.959   3.032  29.788  1.00 94.87           O
ATOM   3460  CB  ALA A 466      96.744   4.565  30.637  1.00 94.84           C
ATOM   3461  N   PHE A 467      95.545   1.661  30.633  1.00 93.67           N
ATOM   3462  CA  PHE A 467      94.718   0.561  31.100  1.00 92.45           C
ATOM   3463  C   PHE A 467      95.231   0.155  32.477  1.00 91.69           C
ATOM   3464  O   PHE A 467      96.225  -0.566  32.577  1.00 91.97           O
ATOM   3465  CB  PHE A 467      94.756  -0.587  30.070  1.00 92.20           C
ATOM   3466  CG  PHE A 467      93.928  -0.355  28.824  1.00 92.16           C
ATOM   3467  CD1 PHE A 467      94.495   0.307  27.716  1.00 92.54           C
ATOM   3468  CD2 PHE A 467      92.592  -0.801  28.768  1.00 92.68           C
ATOM   3469  CE1 PHE A 467      93.725   0.539  26.563  1.00 93.03           C
ATOM   3470  CE2 PHE A 467      91.824  -0.581  27.609  1.00 92.93           C
ATOM   3471  CZ  PHE A 467      92.393   0.091  26.512  1.00 93.08           C
ATOM   3472  N   PHE A 468      94.535   0.602  33.538  1.00 90.14           N
ATOM   3473  CA  PHE A 468      94.838   0.278  34.940  1.00 88.70           C
ATOM   3474  C   PHE A 468      94.614  -1.217  35.217  1.00 87.60           C
ATOM   3475  O   PHE A 468      95.278  -1.798  36.073  1.00 87.42           O
ATOM   3476  CB  PHE A 468      93.928   1.105  35.876  1.00 89.60           C
ATOM   3477  CG  PHE A 468      94.099   2.620  35.886  1.00 90.15           C
ATOM   3478  CD1 PHE A 468      93.299   3.382  36.764  1.00 90.74           C
ATOM   3479  CD2 PHE A 468      95.033   3.285  35.058  1.00 90.35           C
ATOM   3480  CE1 PHE A 468      93.434   4.782  36.820  1.00 91.06           C
ATOM   3481  CE2 PHE A 468      95.160   4.685  35.104  1.00 90.73           C
ATOM   3482  CZ  PHE A 468      94.364   5.433  35.988  1.00 91.18           C
ATOM   3483  N   PHE A 469      93.722  -1.825  34.425  1.00 86.33           N
ATOM   3484  CA  PHE A 469      93.524  -3.248  34.249  1.00 85.38           C
ATOM   3485  C   PHE A 469      93.028  -3.534  32.829  1.00 84.72           C
ATOM   3486  O   PHE A 469      92.756  -2.615  32.057  1.00 84.59           O
ATOM   3487  CB  PHE A 469      92.629  -3.809  35.368  1.00 85.35           C
ATOM   3488  CG  PHE A 469      91.163  -3.395  35.344  1.00 84.79           C
ATOM   3489  CD1 PHE A 469      90.726  -2.293  36.107  1.00 84.46           C
ATOM   3490  CD2 PHE A 469      90.224  -4.133  34.592  1.00 84.96           C
ATOM   3491  CE1 PHE A 469      89.360  -1.952  36.139  1.00 84.55           C
ATOM   3492  CE2 PHE A 469      88.861  -3.785  34.611  1.00 84.29           C
ATOM   3493  CZ  PHE A 469      88.429  -2.699  35.394  1.00 84.38           C
ATOM   3494  N   THR A 470      92.867  -4.821  32.508  1.00 84.28           N
ATOM   3495  CA  THR A 470      92.140  -5.329  31.346  1.00 84.88           C
ATOM   3496  C   THR A 470      91.291  -6.536  31.781  1.00 85.12           C
ATOM   3497  O   THR A 470      91.635  -7.184  32.772  1.00 85.21           O
ATOM   3498  CB  THR A 470      93.097  -5.647  30.167  1.00 85.60           C
ATOM   3499  OG1 THR A 470      93.971  -6.713  30.488  1.00 86.40           O
ATOM   3500  CG2 THR A 470      93.883  -4.440  29.631  1.00 85.69           C
ATOM   3501  N   PRO A 471      90.232  -6.899  31.023  1.00 85.52           N
ATOM   3502  CA  PRO A 471      89.553  -8.197  31.153  1.00 85.51           C
ATOM   3503  C   PRO A 471      90.463  -9.393  30.788  1.00 85.60           C
ATOM   3504  O   PRO A 471      91.629  -9.216  30.430  1.00 86.13           O
ATOM   3505  CB  PRO A 471      88.331  -8.109  30.225  1.00 85.06           C
ATOM   3506  CG  PRO A 471      88.473  -6.849  29.390  1.00 85.05           C
ATOM   3507  CD  PRO A 471      89.621  -6.054  29.994  1.00 85.65           C
ATOM   3508  N   ASN A 472      89.921 -10.616  30.883  1.00 85.72           N
ATOM   3509  CA  ASN A 472      90.590 -11.865  30.520  1.00 85.44           C
ATOM   3510  C   ASN A 472      89.664 -12.667  29.599  1.00 85.65           C
ATOM   3511  O   ASN A 472      88.774 -13.362  30.089  1.00 85.30           O
ATOM   3512  CB  ASN A 472      91.011 -12.661  31.783  1.00 85.40           C
ATOM   3513  CG  ASN A 472      92.096 -11.991  32.635  1.00 85.46           C
ATOM   3514  OD1 ASN A 472      93.085 -11.482  32.113  1.00 85.63           O
ATOM   3515  ND2 ASN A 472      91.914 -11.982  33.956  1.00 84.71           N
ATOM   3516  N   PHE A 473      89.876 -12.565  28.270  1.00 85.86           N
ATOM   3517  CA  PHE A 473      89.128 -13.273  27.218  1.00 86.30           C
ATOM   3518  C   PHE A 473      89.236 -14.796  27.401  1.00 86.57           C
ATOM   3519  O   PHE A 473      90.341 -15.337  27.356  1.00 86.27           O
ATOM   3520  CB  PHE A 473      89.639 -12.840  25.803  1.00 85.95           C
ATOM   3521  CG  PHE A 473      88.743 -12.028  24.859  1.00 85.23           C
ATOM   3522  CD1 PHE A 473      89.290 -11.552  23.648  1.00 84.78           C
ATOM   3523  CD2 PHE A 473      87.384 -11.754  25.121  1.00 83.96           C
ATOM   3524  CE1 PHE A 473      88.502 -10.813  22.740  1.00 83.68           C
ATOM   3525  CE2 PHE A 473      86.590 -11.018  24.225  1.00 83.63           C
ATOM   3526  CZ  PHE A 473      87.153 -10.539  23.031  1.00 83.49           C
ATOM   3527  N   ASN A 474      88.091 -15.459  27.657  1.00 87.54           N
ATOM   3528  CA  ASN A 474      87.976 -16.888  27.962  1.00 88.49           C
ATOM   3529  C   ASN A 474      88.569 -17.799  26.862  1.00 88.84           C
ATOM   3530  O   ASN A 474      89.613 -18.393  27.136  1.00 89.35           O
ATOM   3531  CB  ASN A 474      86.534 -17.245  28.401  1.00 88.86           C
ATOM   3532  CG  ASN A 474      86.275 -18.751  28.534  1.00 89.58           C
ATOM   3533  OD1 ASN A 474      85.401 -19.292  27.862  1.00 89.65           O
ATOM   3534  ND2 ASN A 474      87.014 -19.428  29.415  1.00 89.80           N
ATOM   3535  N   PRO A 475      87.967 -17.940  25.654  1.00 89.00           N
ATOM   3536  CA  PRO A 475      88.543 -18.771  24.592  1.00 89.21           C
ATOM   3537  C   PRO A 475      89.673 -17.984  23.906  1.00 89.27           C
ATOM   3538  O   PRO A 475      89.432 -17.193  22.995  1.00 89.51           O
ATOM   3539  CB  PRO A 475      87.365 -19.050  23.647  1.00 89.45           C
ATOM   3540  CG  PRO A 475      86.480 -17.821  23.774  1.00 89.69           C
ATOM   3541  CD  PRO A 475      86.686 -17.370  25.220  1.00 89.33           C
ATOM   3542  N   VAL A 476      90.907 -18.181  24.395  1.00 89.11           N
ATOM   3543  CA  VAL A 476      92.126 -17.507  23.951  1.00 89.30           C
ATOM   3544  C   VAL A 476      92.470 -17.867  22.491  1.00 89.43           C
ATOM   3545  O   VAL A 476      92.175 -18.932  21.949  1.00 89.31           O
ATOM   3546  CB  VAL A 476      93.277 -17.854  24.934  1.00 88.81           C
ATOM   3547  CG1 VAL A 476      93.647 -19.352  24.974  1.00 89.00           C
ATOM   3548  CG2 VAL A 476      94.528 -16.991  24.694  1.00 88.63           C
ATOM   3549  N   CYS A 481      85.105 -13.817  26.336  1.00 80.06           N
ATOM   3550  CA  CYS A 481      84.673 -14.060  27.715  1.00 79.72           C
ATOM   3551  C   CYS A 481      83.409 -14.931  27.730  1.00 79.21           C
ATOM   3552  O   CYS A 481      82.502 -14.718  28.535  1.00 79.80           O
ATOM   3553  CB  CYS A 481      84.504 -12.746  28.508  1.00 79.92           C
ATOM   3554  SG  CYS A 481      85.872 -11.575  28.309  1.00 82.74           S
ATOM   3555  N   PHE A 482      83.373 -15.922  26.823  1.00 78.29           N
ATOM   3556  CA  PHE A 482      82.277 -16.859  26.566  1.00 77.24           C
ATOM   3557  C   PHE A 482      81.970 -17.800  27.752  1.00 76.96           C
ATOM   3558  O   PHE A 482      80.930 -18.457  27.729  1.00 76.04           O
ATOM   3559  CB  PHE A 482      82.618 -17.700  25.310  1.00 76.09           C
ATOM   3560  CG  PHE A 482      82.538 -16.994  23.959  1.00 74.93           C
ATOM   3561  CD1 PHE A 482      83.456 -15.978  23.610  1.00 74.41           C
ATOM   3562  CD2 PHE A 482      81.574 -17.402  23.011  1.00 74.50           C
ATOM   3563  CE1 PHE A 482      83.414 -15.384  22.333  1.00 74.30           C
ATOM   3564  CE2 PHE A 482      81.543 -16.818  21.731  1.00 74.20           C
ATOM   3565  CZ  PHE A 482      82.460 -15.808  21.389  1.00 73.95           C
ATOM   3566  N   ALA A 483      82.827 -17.846  28.791  1.00 77.16           N
ATOM   3567  CA  ALA A 483      82.639 -18.620  30.023  1.00 77.98           C
ATOM   3568  C   ALA A 483      81.452 -18.108  30.839  1.00 78.37           C
ATOM   3569  O   ALA A 483      80.517 -18.857  31.117  1.00 77.97           O
ATOM   3570  CB  ALA A 483      83.898 -18.536  30.908  1.00 77.84           C
ATOM   3571  N   THR A 484      81.512 -16.825  31.209  1.00 79.16           N
ATOM   3572  CA  THR A 484      80.528 -16.138  32.032  1.00 79.55           C
ATOM   3573  C   THR A 484      79.559 -15.293  31.173  1.00 79.68           C
ATOM   3574  O   THR A 484      78.694 -14.619  31.731  1.00 80.18           O
ATOM   3575  CB  THR A 484      81.307 -15.307  33.082  1.00 80.05           C
ATOM   3576  OG1 THR A 484      80.401 -14.627  33.921  1.00 81.12           O
ATOM   3577  CG2 THR A 484      82.327 -14.318  32.490  1.00 80.04           C
ATOM   3578  N   HIS A 485      79.694 -15.329  29.832  1.00 79.73           N
ATOM   3579  CA  HIS A 485      78.807 -14.725  28.829  1.00 80.13           C
ATOM   3580  C   HIS A 485      79.054 -13.217  28.619  1.00 79.67           C
ATOM   3581  O   HIS A 485      78.683 -12.681  27.581  1.00 79.30           O
ATOM   3582  CB  HIS A 485      77.329 -15.175  29.031  1.00 81.71           C
ATOM   3583  CG  HIS A 485      76.249 -14.526  28.204  1.00 83.43           C
ATOM   3584  ND1 HIS A 485      76.325 -14.356  26.834  1.00 83.62           N
ATOM   3585  CD2 HIS A 485      75.016 -14.030  28.570  1.00 84.11           C
ATOM   3586  CE1 HIS A 485      75.197 -13.759  26.452  1.00 84.04           C
ATOM   3587  NE2 HIS A 485      74.344 -13.545  27.447  1.00 84.50           N
ATOM   3588  N   VAL A 486      79.701 -12.546  29.582  1.00 79.00           N
ATOM   3589  CA  VAL A 486      80.030 -11.124  29.613  1.00 78.44           C
ATOM   3590  C   VAL A 486      81.262 -10.967  30.508  1.00 78.55           C
ATOM   3591  O   VAL A 486      81.248 -11.447  31.642  1.00 79.31           O
ATOM   3592  CB  VAL A 486      78.775 -10.286  30.039  1.00 78.04           C
ATOM   3593  CG1 VAL A 486      78.979  -9.295  31.204  1.00 76.81           C
ATOM   3594  CG2 VAL A 486      78.145  -9.561  28.842  1.00 77.57           C
ATOM   3595  N   CYS A 487      82.301 -10.260  30.037  1.00 78.21           N
ATOM   3596  CA  CYS A 487      83.481  -9.959  30.846  1.00 78.65           C
ATOM   3597  C   CYS A 487      83.176  -8.937  31.946  1.00 78.01           C
ATOM   3598  O   CYS A 487      82.281  -8.106  31.799  1.00 78.39           O
ATOM   3599  CB  CYS A 487      84.628  -9.447  29.960  1.00 79.95           C
ATOM   3600  SG  CYS A 487      86.031 -10.576  30.054  1.00 82.30           S
ATOM   3601  N   PHE A 488      83.922  -9.024  33.054  1.00 77.40           N
ATOM   3602  CA  PHE A 488      83.699  -8.226  34.253  1.00 77.58           C
ATOM   3603  C   PHE A 488      84.848  -7.247  34.497  1.00 77.64           C
ATOM   3604  O   PHE A 488      85.747  -7.067  33.676  1.00 77.92           O
ATOM   3605  CB  PHE A 488      83.507  -9.177  35.452  1.00 78.10           C
ATOM   3606  CG  PHE A 488      82.288 -10.074  35.370  1.00 79.02           C
ATOM   3607  CD1 PHE A 488      81.019  -9.556  35.029  1.00 79.34           C
ATOM   3608  CD2 PHE A 488      82.426 -11.445  35.647  1.00 79.18           C
ATOM   3609  CE1 PHE A 488      79.909 -10.416  34.941  1.00 79.31           C
ATOM   3610  CE2 PHE A 488      81.313 -12.294  35.597  1.00 79.76           C
ATOM   3611  CZ  PHE A 488      80.054 -11.784  35.232  1.00 79.86           C
ATOM   3612  N   CYS A 489      84.725  -6.564  35.638  1.00 77.71           N
ATOM   3613  CA  CYS A 489      85.480  -5.398  36.066  1.00 78.22           C
ATOM   3614  C   CYS A 489      86.132  -5.620  37.446  1.00 79.77           C
ATOM   3615  O   CYS A 489      86.841  -4.739  37.928  1.00 79.62           O
ATOM   3616  CB  CYS A 489      84.472  -4.241  36.127  1.00 77.28           C
ATOM   3617  SG  CYS A 489      83.351  -4.032  34.711  1.00 76.45           S
ATOM   3618  N   PHE A 490      85.862  -6.780  38.070  1.00 81.58           N
ATOM   3619  CA  PHE A 490      86.215  -7.228  39.419  1.00 83.23           C
ATOM   3620  C   PHE A 490      87.737  -7.501  39.574  1.00 84.07           C
ATOM   3621  O   PHE A 490      88.537  -6.584  39.403  1.00 83.70           O
ATOM   3622  CB  PHE A 490      85.310  -8.465  39.716  1.00 84.18           C
ATOM   3623  CG  PHE A 490      84.223  -8.304  40.761  1.00 84.99           C
ATOM   3624  CD1 PHE A 490      84.512  -7.740  42.022  1.00 85.37           C
ATOM   3625  CD2 PHE A 490      82.933  -8.818  40.507  1.00 85.48           C
ATOM   3626  CE1 PHE A 490      83.523  -7.702  43.024  1.00 86.30           C
ATOM   3627  CE2 PHE A 490      81.954  -8.794  41.516  1.00 86.50           C
ATOM   3628  CZ  PHE A 490      82.248  -8.241  42.776  1.00 86.71           C
ATOM   3629  N   GLY A 491      88.146  -8.720  39.969  1.00 85.01           N
ATOM   3630  CA  GLY A 491      89.529  -9.167  40.111  1.00 86.14           C
ATOM   3631  C   GLY A 491      89.756 -10.583  39.569  1.00 86.53           C
ATOM   3632  O   GLY A 491      90.792 -10.842  38.964  1.00 86.56           O
ATOM   3633  N   SER A 492      88.797 -11.504  39.773  1.00 86.78           N
ATOM   3634  CA  SER A 492      88.885 -12.929  39.406  1.00 87.31           C
ATOM   3635  C   SER A 492      88.761 -13.192  37.886  1.00 87.32           C
ATOM   3636  O   SER A 492      88.842 -14.337  37.445  1.00 87.09           O
ATOM   3637  CB  SER A 492      87.741 -13.669  40.130  1.00 87.97           C
ATOM   3638  OG  SER A 492      87.962 -13.668  41.526  1.00 89.11           O
ATOM   3639  N   TYR A 493      88.560 -12.123  37.102  1.00 87.35           N
ATOM   3640  CA  TYR A 493      88.338 -12.066  35.655  1.00 87.27           C
ATOM   3641  C   TYR A 493      89.053 -10.840  35.059  1.00 87.42           C
ATOM   3642  O   TYR A 493      88.780 -10.456  33.923  1.00 86.67           O
ATOM   3643  CB  TYR A 493      86.824 -12.133  35.299  1.00 86.85           C
ATOM   3644  CG  TYR A 493      85.877 -12.433  36.449  1.00 86.65           C
ATOM   3645  CD1 TYR A 493      85.592 -11.429  37.401  1.00 86.67           C
ATOM   3646  CD2 TYR A 493      85.311 -13.716  36.592  1.00 86.71           C
ATOM   3647  CE1 TYR A 493      84.762 -11.719  38.498  1.00 86.53           C
ATOM   3648  CE2 TYR A 493      84.481 -14.001  37.694  1.00 86.74           C
ATOM   3649  CZ  TYR A 493      84.218 -13.004  38.653  1.00 86.89           C
ATOM   3650  OH  TYR A 493      83.463 -13.282  39.752  1.00 87.13           O
ATOM   3651  N   VAL A 494      89.964 -10.232  35.837  1.00 88.21           N
ATOM   3652  CA  VAL A 494      90.649  -8.973  35.586  1.00 89.43           C
ATOM   3653  C   VAL A 494      92.135  -9.112  35.955  1.00 90.27           C
ATOM   3654  O   VAL A 494      92.471  -9.759  36.944  1.00 90.53           O
ATOM   3655  CB  VAL A 494      89.858  -7.827  36.287  1.00 89.38           C
ATOM   3656  CG1 VAL A 494      90.721  -6.673  36.818  1.00 89.56           C
ATOM   3657  CG2 VAL A 494      88.752  -7.288  35.366  1.00 89.13           C
ATOM   3658  N   THR A 495      93.019  -8.486  35.163  1.00 91.15           N
ATOM   3659  CA  THR A 495      94.463  -8.449  35.393  1.00 91.45           C
ATOM   3660  C   THR A 495      94.887  -6.978  35.446  1.00 91.61           C
ATOM   3661  O   THR A 495      94.852  -6.292  34.425  1.00 91.50           O
ATOM   3662  CB  THR A 495      95.199  -9.242  34.282  1.00 91.58           C
ATOM   3663  OG1 THR A 495      94.819 -10.602  34.338  1.00 91.04           O
ATOM   3664  CG2 THR A 495      96.731  -9.223  34.421  1.00 91.46           C
ATOM   3665  N   HIS A 496      95.300  -6.511  36.636  1.00 92.48           N
ATOM   3666  CA  HIS A 496      95.850  -5.177  36.886  1.00 93.60           C
ATOM   3667  C   HIS A 496      97.274  -5.026  36.328  1.00 93.89           C
ATOM   3668  O   HIS A 496      97.985  -6.014  36.134  1.00 94.27           O
ATOM   3669  CB  HIS A 496      95.859  -4.904  38.407  1.00 94.20           C
ATOM   3670  CG  HIS A 496      94.605  -4.230  38.904  1.00 95.48           C
ATOM   3671  ND1 HIS A 496      94.327  -2.898  38.647  1.00 95.90           N
ATOM   3672  CD2 HIS A 496      93.528  -4.698  39.624  1.00 95.83           C
ATOM   3673  CE1 HIS A 496      93.140  -2.627  39.194  1.00 96.50           C
ATOM   3674  NE2 HIS A 496      92.597  -3.672  39.806  1.00 96.58           N
ATOM   3675  N   HIS A 497      97.668  -3.769  36.072  1.00 93.99           N
ATOM   3676  CA  HIS A 497      98.946  -3.372  35.483  1.00 94.14           C
ATOM   3677  C   HIS A 497      99.569  -2.230  36.285  1.00 95.12           C
ATOM   3678  O   HIS A 497      98.883  -1.264  36.624  1.00 95.49           O
ATOM   3679  CB  HIS A 497      98.753  -3.001  34.003  1.00 92.89           C
ATOM   3680  CG  HIS A 497      98.158  -4.110  33.177  1.00 91.66           C
ATOM   3681  ND1 HIS A 497      96.928  -4.004  32.554  1.00 90.91           N
ATOM   3682  CD2 HIS A 497      98.611  -5.381  32.903  1.00 91.23           C
ATOM   3683  CE1 HIS A 497      96.698  -5.178  31.963  1.00 90.82           C
ATOM   3684  NE2 HIS A 497      97.674  -6.061  32.127  1.00 90.89           N
ATOM   3685  N   ASP A 498     100.875  -2.350  36.570  1.00 95.70           N
ATOM   3686  CA  ASP A 498     101.651  -1.425  37.393  1.00 96.09           C
ATOM   3687  C   ASP A 498     103.122  -1.399  36.912  1.00 96.30           C
ATOM   3688  O   ASP A 498     103.828  -2.393  37.089  1.00 96.21           O
ATOM   3689  CB  ASP A 498     101.462  -1.739  38.901  1.00 96.13           C
ATOM   3690  CG  ASP A 498     101.940  -3.120  39.373  1.00 96.76           C
ATOM   3691  OD1 ASP A 498     101.407  -4.128  38.859  1.00 96.87           O
ATOM   3692  OD2 ASP A 498     102.830  -3.139  40.250  1.00 97.27           O
ATOM   3693  N   PRO A 499     103.627  -0.276  36.345  1.00 96.56           N
ATOM   3694  CA  PRO A 499     102.898   0.890  35.802  1.00 96.41           C
ATOM   3695  C   PRO A 499     101.787   0.500  34.798  1.00 96.32           C
ATOM   3696  O   PRO A 499     101.924  -0.546  34.158  1.00 96.13           O
ATOM   3697  CB  PRO A 499     103.972   1.726  35.085  1.00 96.48           C
ATOM   3698  CG  PRO A 499     105.261   1.369  35.799  1.00 96.35           C
ATOM   3699  CD  PRO A 499     105.071  -0.075  36.243  1.00 96.34           C
ATOM   3700  N   PRO A 500     100.703   1.301  34.652  1.00 96.37           N
ATOM   3701  CA  PRO A 500      99.577   1.041  33.735  1.00 96.29           C
ATOM   3702  C   PRO A 500      99.994   0.624  32.317  1.00 96.23           C
ATOM   3703  O   PRO A 500     100.892   1.229  31.731  1.00 96.46           O
ATOM   3704  CB  PRO A 500      98.781   2.353  33.694  1.00 96.15           C
ATOM   3705  CG  PRO A 500      99.061   3.011  35.032  1.00 96.07           C
ATOM   3706  CD  PRO A 500     100.465   2.533  35.411  1.00 96.25           C
ATOM   3707  N   LEU A 501      99.322  -0.399  31.764  1.00 95.93           N
ATOM   3708  CA  LEU A 501      99.453  -0.836  30.372  1.00 95.95           C
ATOM   3709  C   LEU A 501      99.045   0.319  29.448  1.00 96.91           C
ATOM   3710  O   LEU A 501      98.143   1.070  29.801  1.00 96.99           O
ATOM   3711  CB  LEU A 501      98.577  -2.096  30.185  1.00 94.34           C
ATOM   3712  CG  LEU A 501      98.612  -2.755  28.789  1.00 93.44           C
ATOM   3713  CD1 LEU A 501      98.343  -4.265  28.883  1.00 92.81           C
ATOM   3714  CD2 LEU A 501      97.617  -2.155  27.789  1.00 92.75           C
ATOM   3715  N   LEU A 502      99.712   0.482  28.296  1.00 98.08           N
ATOM   3716  CA  LEU A 502      99.574   1.659  27.441  1.00 99.30           C
ATOM   3717  C   LEU A 502      99.440   1.265  25.969  1.00100.04           C
ATOM   3718  O   LEU A 502     100.181   0.424  25.462  1.00100.03           O
ATOM   3719  CB  LEU A 502     100.712   2.644  27.786  1.00 99.57           C
ATOM   3720  CG  LEU A 502     100.763   4.018  27.080  1.00 99.69           C
ATOM   3721  CD1 LEU A 502     101.402   3.950  25.683  1.00100.18           C
ATOM   3722  CD2 LEU A 502      99.432   4.792  27.092  1.00 99.96           C
ATOM   3723  N   PHE A 503      98.487   1.926  25.303  1.00100.91           N
ATOM   3724  CA  PHE A 503      98.167   1.870  23.885  1.00101.62           C
ATOM   3725  C   PHE A 503      98.228   3.271  23.260  1.00102.43           C
ATOM   3726  O   PHE A 503      98.344   4.276  23.962  1.00102.36           O
ATOM   3727  CB  PHE A 503      96.766   1.257  23.724  1.00101.40           C
ATOM   3728  CG  PHE A 503      96.761  -0.246  23.609  1.00101.54           C
ATOM   3729  CD1 PHE A 503      96.523  -1.064  24.728  1.00101.29           C
ATOM   3730  CD2 PHE A 503      97.000  -0.830  22.354  1.00101.44           C
ATOM   3731  CE1 PHE A 503      96.517  -2.465  24.580  1.00101.45           C
ATOM   3732  CE2 PHE A 503      97.017  -2.225  22.219  1.00101.03           C
ATOM   3733  CZ  PHE A 503      96.770  -3.050  23.328  1.00101.28           C
ATOM   3734  N   ASP A 504      98.124   3.325  21.924  1.00103.16           N
ATOM   3735  CA  ASP A 504      98.101   4.547  21.135  1.00104.08           C
ATOM   3736  C   ASP A 504      97.145   4.408  19.944  1.00104.53           C
ATOM   3737  O   ASP A 504      97.595   4.248  18.815  1.00104.63           O
ATOM   3738  CB  ASP A 504      99.531   5.036  20.812  1.00104.08           C
ATOM   3739  CG  ASP A 504      99.541   6.465  20.264  1.00104.21           C
ATOM   3740  OD1 ASP A 504      99.025   7.351  20.980  1.00104.11           O
ATOM   3741  OD2 ASP A 504     100.041   6.649  19.134  1.00103.99           O
ATOM   3742  N   ILE A 505      95.826   4.453  20.207  1.00105.11           N
ATOM   3743  CA  ILE A 505      94.695   4.259  19.279  1.00105.20           C
ATOM   3744  C   ILE A 505      94.758   5.121  17.997  1.00105.22           C
ATOM   3745  O   ILE A 505      94.162   4.745  16.990  1.00104.98           O
ATOM   3746  CB  ILE A 505      93.344   4.382  20.066  1.00105.26           C
ATOM   3747  CG1 ILE A 505      93.005   3.126  20.906  1.00105.42           C
ATOM   3748  CG2 ILE A 505      92.101   4.697  19.204  1.00105.65           C
ATOM   3749  CD1 ILE A 505      94.108   2.664  21.854  1.00105.17           C
ATOM   3750  N   SER A 506      95.496   6.243  18.007  1.00105.31           N
ATOM   3751  CA  SER A 506      95.753   7.078  16.836  1.00105.39           C
ATOM   3752  C   SER A 506      96.655   6.369  15.812  1.00105.62           C
ATOM   3753  O   SER A 506      96.333   6.370  14.625  1.00105.07           O
ATOM   3754  CB  SER A 506      96.405   8.386  17.306  1.00105.06           C
ATOM   3755  OG  SER A 506      96.737   9.241  16.230  1.00104.71           O
ATOM   3756  N   LYS A 507      97.757   5.749  16.270  1.00106.03           N
ATOM   3757  CA  LYS A 507      98.693   5.012  15.424  1.00106.35           C
ATOM   3758  C   LYS A 507      98.194   3.568  15.205  1.00106.82           C
ATOM   3759  O   LYS A 507      98.258   3.074  14.080  1.00106.93           O
ATOM   3760  CB  LYS A 507     100.081   4.981  16.113  1.00105.88           C
ATOM   3761  CG  LYS A 507     101.284   5.011  15.147  1.00105.62           C
ATOM   3762  CD  LYS A 507     101.278   3.914  14.073  1.00105.70           C
ATOM   3763  CE  LYS A 507     102.541   3.891  13.210  1.00105.30           C
ATOM   3764  NZ  LYS A 507     102.418   2.886  12.140  1.00104.96           N
ATOM   3765  N   ASP A 508      97.644   2.913  16.243  1.00107.38           N
ATOM   3766  CA  ASP A 508      97.165   1.527  16.211  1.00107.82           C
ATOM   3767  C   ASP A 508      95.706   1.434  16.710  1.00108.10           C
ATOM   3768  O   ASP A 508      95.474   0.944  17.815  1.00108.25           O
ATOM   3769  CB  ASP A 508      98.170   0.577  16.919  1.00107.84           C
ATOM   3770  CG  ASP A 508      98.523   0.922  18.370  1.00107.91           C
ATOM   3771  OD1 ASP A 508      99.265   1.910  18.555  1.00107.74           O
ATOM   3772  OD2 ASP A 508      98.075   0.171  19.262  1.00107.86           O
ATOM   3773  N   PRO A 509      94.701   1.858  15.897  1.00108.38           N
ATOM   3774  CA  PRO A 509      93.263   1.704  16.196  1.00108.48           C
ATOM   3775  C   PRO A 509      92.801   0.253  16.419  1.00108.65           C
ATOM   3776  O   PRO A 509      91.841   0.031  17.155  1.00108.85           O
ATOM   3777  CB  PRO A 509      92.507   2.269  14.982  1.00108.16           C
ATOM   3778  CG  PRO A 509      93.521   3.047  14.166  1.00108.48           C
ATOM   3779  CD  PRO A 509      94.895   2.592  14.644  1.00108.47           C
ATOM   3780  N   ARG A 510      93.503  -0.719  15.802  1.00108.87           N
ATOM   3781  CA  ARG A 510      93.298  -2.166  15.923  1.00108.94           C
ATOM   3782  C   ARG A 510      93.410  -2.653  17.370  1.00108.61           C
ATOM   3783  O   ARG A 510      92.740  -3.616  17.741  1.00108.29           O
ATOM   3784  CB  ARG A 510      94.342  -2.929  15.076  1.00109.63           C
ATOM   3785  CG  ARG A 510      94.311  -2.618  13.574  1.00110.26           C
ATOM   3786  CD  ARG A 510      95.283  -1.513  13.128  1.00110.76           C
ATOM   3787  NE  ARG A 510      94.964  -1.050  11.771  1.00110.83           N
ATOM   3788  CZ  ARG A 510      95.240  -1.699  10.628  1.00110.83           C
ATOM   3789  NH1 ARG A 510      94.864  -1.160   9.462  1.00110.68           N
ATOM   3790  NH2 ARG A 510      95.881  -2.878  10.629  1.00110.66           N
ATOM   3791  N   GLU A 511      94.263  -1.978  18.164  1.00108.54           N
ATOM   3792  CA  GLU A 511      94.436  -2.142  19.603  1.00108.61           C
ATOM   3793  C   GLU A 511      95.032  -3.528  19.914  1.00108.70           C
ATOM   3794  O   GLU A 511      94.629  -4.195  20.866  1.00108.97           O
ATOM   3795  CB  GLU A 511      93.106  -1.808  20.315  1.00108.86           C
ATOM   3796  CG  GLU A 511      93.276  -1.193  21.713  1.00108.75           C
ATOM   3797  CD  GLU A 511      91.938  -0.743  22.301  1.00108.11           C
ATOM   3798  OE1 GLU A 511      91.951   0.219  23.098  1.00107.37           O
ATOM   3799  OE2 GLU A 511      90.912  -1.385  21.986  1.00107.82           O
ATOM   3800  N   ARG A 512      95.972  -3.961  19.057  1.00108.75           N
ATOM   3801  CA  ARG A 512      96.482  -5.326  18.943  1.00108.23           C
ATOM   3802  C   ARG A 512      98.000  -5.387  19.205  1.00108.18           C
ATOM   3803  O   ARG A 512      98.633  -6.405  18.929  1.00107.94           O
ATOM   3804  CB  ARG A 512      96.094  -5.830  17.534  1.00107.64           C
ATOM   3805  CG  ARG A 512      95.991  -7.362  17.396  1.00107.15           C
ATOM   3806  CD  ARG A 512      95.588  -7.806  15.982  1.00106.70           C
ATOM   3807  NE  ARG A 512      94.297  -7.225  15.581  1.00106.24           N
ATOM   3808  CZ  ARG A 512      93.569  -7.567  14.505  1.00106.07           C
ATOM   3809  NH1 ARG A 512      93.951  -8.563  13.692  1.00105.81           N
ATOM   3810  NH2 ARG A 512      92.440  -6.895  14.241  1.00106.14           N
ATOM   3811  N   ASN A 513      98.582  -4.300  19.734  1.00108.35           N
ATOM   3812  CA  ASN A 513      99.997  -4.149  20.053  1.00108.46           C
ATOM   3813  C   ASN A 513     100.180  -3.130  21.194  1.00108.29           C
ATOM   3814  O   ASN A 513     100.099  -1.936  20.920  1.00108.18           O
ATOM   3815  CB  ASN A 513     100.846  -3.844  18.785  1.00109.39           C
ATOM   3816  CG  ASN A 513     100.413  -2.612  17.972  1.00110.27           C
ATOM   3817  OD1 ASN A 513      99.337  -2.595  17.378  1.00110.83           O
ATOM   3818  ND2 ASN A 513     101.243  -1.566  17.961  1.00110.40           N
ATOM   3819  N   PRO A 514     100.421  -3.540  22.462  1.00108.15           N
ATOM   3820  CA  PRO A 514     100.857  -2.639  23.546  1.00108.02           C
ATOM   3821  C   PRO A 514     102.140  -1.868  23.177  1.00108.23           C
ATOM   3822  O   PRO A 514     103.058  -2.432  22.577  1.00108.20           O
ATOM   3823  CB  PRO A 514     101.124  -3.552  24.752  1.00107.89           C
ATOM   3824  CG  PRO A 514     100.306  -4.804  24.487  1.00108.21           C
ATOM   3825  CD  PRO A 514     100.187  -4.893  22.965  1.00108.15           C
ATOM   3826  N   LEU A 515     102.179  -0.576  23.520  1.00108.88           N
ATOM   3827  CA  LEU A 515     103.254   0.343  23.176  1.00109.30           C
ATOM   3828  C   LEU A 515     104.136   0.518  24.409  1.00109.63           C
ATOM   3829  O   LEU A 515     103.694   1.066  25.416  1.00109.43           O
ATOM   3830  CB  LEU A 515     102.647   1.714  22.785  1.00109.22           C
ATOM   3831  CG  LEU A 515     102.094   1.822  21.349  1.00109.37           C
ATOM   3832  CD1 LEU A 515     103.114   1.435  20.266  1.00109.42           C
ATOM   3833  CD2 LEU A 515     100.759   1.096  21.151  1.00109.07           C
ATOM   3834  N   THR A 516     105.390   0.062  24.298  1.00110.00           N
ATOM   3835  CA  THR A 516     106.446   0.189  25.292  1.00110.18           C
ATOM   3836  C   THR A 516     107.856   0.421  24.701  1.00110.61           C
ATOM   3837  O   THR A 516     108.561   1.231  25.291  1.00110.83           O
ATOM   3838  CB  THR A 516     106.327  -0.890  26.404  1.00109.81           C
ATOM   3839  OG1 THR A 516     107.247  -0.632  27.446  1.00109.16           O
ATOM   3840  CG2 THR A 516     106.567  -2.332  25.934  1.00109.29           C
ATOM   3841  N   PRO A 517     108.315  -0.213  23.590  1.00110.83           N
ATOM   3842  CA  PRO A 517     109.726  -0.122  23.172  1.00110.83           C
ATOM   3843  C   PRO A 517     110.102   1.227  22.525  1.00110.81           C
ATOM   3844  O   PRO A 517     110.973   1.922  23.046  1.00110.73           O
ATOM   3845  CB  PRO A 517     109.934  -1.303  22.213  1.00110.83           C
ATOM   3846  CG  PRO A 517     108.561  -1.564  21.619  1.00110.83           C
ATOM   3847  CD  PRO A 517     107.583  -1.138  22.714  1.00110.77           C
ATOM   3848  N   ALA A 518     109.446   1.611  21.417  1.00110.78           N
ATOM   3849  CA  ALA A 518     109.713   2.857  20.691  1.00110.83           C
ATOM   3850  C   ALA A 518     109.090   4.079  21.387  1.00110.65           C
ATOM   3851  O   ALA A 518     109.609   5.187  21.247  1.00110.42           O
ATOM   3852  CB  ALA A 518     109.098   2.743  19.288  1.00110.75           C
ATOM   3853  N   SER A 519     108.005   3.873  22.153  1.00110.68           N
ATOM   3854  CA  SER A 519     107.306   4.897  22.924  1.00110.81           C
ATOM   3855  C   SER A 519     107.866   5.069  24.350  1.00110.77           C
ATOM   3856  O   SER A 519     107.281   5.821  25.129  1.00110.63           O
ATOM   3857  CB  SER A 519     105.806   4.529  22.969  1.00110.83           C
ATOM   3858  OG  SER A 519     105.560   3.418  23.805  1.00110.83           O
ATOM   3859  N   GLU A 520     109.016   4.440  24.666  1.00110.78           N
ATOM   3860  CA  GLU A 520     109.718   4.538  25.944  1.00110.83           C
ATOM   3861  C   GLU A 520     110.301   5.918  26.334  1.00110.77           C
ATOM   3862  O   GLU A 520     110.365   6.149  27.542  1.00110.83           O
ATOM   3863  CB  GLU A 520     110.833   3.468  26.033  1.00110.66           C
ATOM   3864  CG  GLU A 520     111.281   3.099  27.469  1.00110.31           C
ATOM   3865  CD  GLU A 520     110.141   2.605  28.373  1.00109.89           C
ATOM   3866  OE1 GLU A 520     109.589   1.527  28.066  1.00109.39           O
ATOM   3867  OE2 GLU A 520     109.835   3.320  29.351  1.00109.78           O
ATOM   3868  N   PRO A 521     110.701   6.862  25.434  1.00110.72           N
ATOM   3869  CA  PRO A 521     111.293   8.141  25.877  1.00110.83           C
ATOM   3870  C   PRO A 521     110.272   9.125  26.482  1.00110.78           C
ATOM   3871  O   PRO A 521     110.661  10.193  26.951  1.00110.78           O
ATOM   3872  CB  PRO A 521     111.978   8.723  24.633  1.00110.83           C
ATOM   3873  CG  PRO A 521     111.181   8.171  23.470  1.00110.78           C
ATOM   3874  CD  PRO A 521     110.686   6.813  23.965  1.00110.77           C
ATOM   3875  N   ARG A 522     108.985   8.746  26.499  1.00110.79           N
ATOM   3876  CA  ARG A 522     107.890   9.459  27.134  1.00110.83           C
ATOM   3877  C   ARG A 522     106.857   8.543  27.811  1.00110.83           C
ATOM   3878  O   ARG A 522     105.822   9.044  28.229  1.00110.80           O
ATOM   3879  CB  ARG A 522     107.336  10.626  26.269  1.00110.67           C
ATOM   3880  CG  ARG A 522     107.598  10.593  24.752  1.00109.82           C
ATOM   3881  CD  ARG A 522     106.902   9.444  24.007  1.00109.45           C
ATOM   3882  NE  ARG A 522     106.307   9.936  22.756  1.00109.22           N
ATOM   3883  CZ  ARG A 522     105.921   9.195  21.706  1.00108.96           C
ATOM   3884  NH1 ARG A 522     106.091   7.870  21.695  1.00108.63           N
ATOM   3885  NH2 ARG A 522     105.356   9.793  20.650  1.00108.75           N
ATOM   3886  N   PHE A 523     107.114   7.229  27.963  1.00110.74           N
ATOM   3887  CA  PHE A 523     106.187   6.253  28.559  1.00110.61           C
ATOM   3888  C   PHE A 523     105.825   6.588  30.022  1.00110.23           C
ATOM   3889  O   PHE A 523     104.647   6.772  30.322  1.00110.30           O
ATOM   3890  CB  PHE A 523     106.769   4.832  28.410  1.00110.82           C
ATOM   3891  CG  PHE A 523     105.900   3.679  28.885  1.00110.79           C
ATOM   3892  CD1 PHE A 523     105.935   3.294  30.238  1.00110.56           C
ATOM   3893  CD2 PHE A 523     105.083   2.961  27.987  1.00110.81           C
ATOM   3894  CE1 PHE A 523     105.144   2.231  30.710  1.00110.63           C
ATOM   3895  CE2 PHE A 523     104.310   1.879  28.457  1.00110.78           C
ATOM   3896  CZ  PHE A 523     104.326   1.521  29.815  1.00110.83           C
ATOM   3897  N   TYR A 524     106.817   6.736  30.919  1.00109.97           N
ATOM   3898  CA  TYR A 524     106.588   7.148  32.312  1.00109.78           C
ATOM   3899  C   TYR A 524     106.268   8.654  32.440  1.00109.84           C
ATOM   3900  O   TYR A 524     105.818   9.070  33.506  1.00109.89           O
ATOM   3901  CB  TYR A 524     107.828   6.813  33.182  1.00109.71           C
ATOM   3902  CG  TYR A 524     108.161   5.340  33.410  1.00109.68           C
ATOM   3903  CD1 TYR A 524     109.479   4.975  33.763  1.00109.58           C
ATOM   3904  CD2 TYR A 524     107.186   4.326  33.286  1.00109.92           C
ATOM   3905  CE1 TYR A 524     109.825   3.621  33.951  1.00109.83           C
ATOM   3906  CE2 TYR A 524     107.542   2.972  33.427  1.00110.11           C
ATOM   3907  CZ  TYR A 524     108.857   2.615  33.767  1.00110.00           C
ATOM   3908  OH  TYR A 524     109.185   1.299  33.918  1.00109.96           O
ATOM   3909  N   GLU A 525     106.439   9.458  31.372  1.00109.72           N
ATOM   3910  CA  GLU A 525     106.053  10.871  31.330  1.00109.26           C
ATOM   3911  C   GLU A 525     104.559  11.039  30.991  1.00108.73           C
ATOM   3912  O   GLU A 525     103.915  11.909  31.577  1.00108.58           O
ATOM   3913  CB  GLU A 525     106.849  11.620  30.240  1.00109.52           C
ATOM   3914  CG  GLU A 525     108.380  11.593  30.428  1.00110.01           C
ATOM   3915  CD  GLU A 525     109.128  12.507  29.448  1.00110.15           C
ATOM   3916  OE1 GLU A 525     110.337  12.712  29.686  1.00109.94           O
ATOM   3917  OE2 GLU A 525     108.492  12.995  28.488  1.00110.06           O
ATOM   3918  N   ILE A 526     103.997  10.230  30.069  1.00107.90           N
ATOM   3919  CA  ILE A 526     102.579  10.295  29.691  1.00107.02           C
ATOM   3920  C   ILE A 526     101.702   9.612  30.753  1.00106.56           C
ATOM   3921  O   ILE A 526     100.634  10.125  31.071  1.00106.40           O
ATOM   3922  CB  ILE A 526     102.302   9.690  28.285  1.00106.64           C
ATOM   3923  CG1 ILE A 526     102.544   8.170  28.152  1.00106.34           C
ATOM   3924  CG2 ILE A 526     103.017  10.492  27.177  1.00106.26           C
ATOM   3925  CD1 ILE A 526     102.119   7.589  26.806  1.00106.55           C
ATOM   3926  N   LEU A 527     102.165   8.502  31.352  1.00105.64           N
ATOM   3927  CA  LEU A 527     101.455   7.775  32.406  1.00104.67           C
ATOM   3928  C   LEU A 527     101.588   8.447  33.785  1.00104.34           C
ATOM   3929  O   LEU A 527     101.056   7.929  34.761  1.00104.54           O
ATOM   3930  CB  LEU A 527     101.999   6.335  32.490  1.00104.10           C
ATOM   3931  CG  LEU A 527     101.754   5.472  31.236  1.00103.63           C
ATOM   3932  CD1 LEU A 527     102.314   4.068  31.474  1.00103.59           C
ATOM   3933  CD2 LEU A 527     100.273   5.408  30.838  1.00103.56           C
ATOM   3934  N   LYS A 528     102.253   9.609  33.859  1.00104.05           N
ATOM   3935  CA  LYS A 528     102.297  10.504  35.008  1.00103.92           C
ATOM   3936  C   LYS A 528     101.186  11.564  34.879  1.00103.56           C
ATOM   3937  O   LYS A 528     100.524  11.837  35.876  1.00103.69           O
ATOM   3938  CB  LYS A 528     103.685  11.171  34.993  1.00104.19           C
ATOM   3939  CG  LYS A 528     103.949  12.301  36.004  1.00104.19           C
ATOM   3940  CD  LYS A 528     105.349  12.915  35.824  1.00104.92           C
ATOM   3941  CE  LYS A 528     105.491  13.753  34.539  1.00105.37           C
ATOM   3942  NZ  LYS A 528     106.852  14.292  34.395  1.00105.38           N
ATOM   3943  N   VAL A 529     100.956  12.141  33.682  1.00103.23           N
ATOM   3944  CA  VAL A 529      99.918  13.158  33.443  1.00102.91           C
ATOM   3945  C   VAL A 529      98.531  12.526  33.175  1.00102.58           C
ATOM   3946  O   VAL A 529      97.517  13.207  33.312  1.00102.39           O
ATOM   3947  CB  VAL A 529     100.364  14.080  32.269  1.00102.90           C
ATOM   3948  CG1 VAL A 529     100.467  13.384  30.904  1.00102.58           C
ATOM   3949  CG2 VAL A 529      99.518  15.356  32.144  1.00102.62           C
ATOM   3950  N   MET A 530      98.470  11.228  32.837  1.00102.00           N
ATOM   3951  CA  MET A 530      97.230  10.469  32.670  1.00101.30           C
ATOM   3952  C   MET A 530      96.804   9.814  33.993  1.00101.30           C
ATOM   3953  O   MET A 530      95.606   9.727  34.257  1.00101.11           O
ATOM   3954  CB  MET A 530      97.474   9.345  31.649  1.00100.73           C
ATOM   3955  CG  MET A 530      97.598   9.880  30.216  1.00100.02           C
ATOM   3956  SD  MET A 530      98.060   8.626  28.998  1.00 99.09           S
ATOM   3957  CE  MET A 530      96.474   7.778  28.842  1.00 99.23           C
ATOM   3958  N   GLN A 531      97.762   9.386  34.838  1.00101.11           N
ATOM   3959  CA  GLN A 531      97.482   8.839  36.168  1.00100.89           C
ATOM   3960  C   GLN A 531      97.069   9.948  37.149  1.00100.44           C
ATOM   3961  O   GLN A 531      96.176   9.708  37.959  1.00100.51           O
ATOM   3962  CB  GLN A 531      98.719   8.085  36.705  1.00101.42           C
ATOM   3963  CG  GLN A 531      98.594   7.503  38.132  1.00102.32           C
ATOM   3964  CD  GLN A 531      97.443   6.504  38.278  1.00102.85           C
ATOM   3965  OE1 GLN A 531      97.344   5.548  37.512  1.00103.12           O
ATOM   3966  NE2 GLN A 531      96.562   6.724  39.255  1.00102.78           N
ATOM   3967  N   GLU A 532      97.651  11.163  37.047  1.00 99.82           N
ATOM   3968  CA  GLU A 532      97.191  12.352  37.781  1.00 99.57           C
ATOM   3969  C   GLU A 532      95.751  12.714  37.407  1.00 99.00           C
ATOM   3970  O   GLU A 532      95.008  13.156  38.279  1.00 99.09           O
ATOM   3971  CB  GLU A 532      98.176  13.548  37.604  1.00100.33           C
ATOM   3972  CG  GLU A 532      97.882  14.647  36.541  1.00101.44           C
ATOM   3973  CD  GLU A 532      96.728  15.618  36.838  1.00101.81           C
ATOM   3974  OE1 GLU A 532      96.616  16.053  38.005  1.00102.01           O
ATOM   3975  OE2 GLU A 532      95.945  15.870  35.895  1.00101.80           O
ATOM   3976  N   ALA A 533      95.363  12.537  36.129  1.00 98.42           N
ATOM   3977  CA  ALA A 533      94.038  12.875  35.622  1.00 97.69           C
ATOM   3978  C   ALA A 533      92.953  12.045  36.309  1.00 97.18           C
ATOM   3979  O   ALA A 533      91.914  12.601  36.638  1.00 96.81           O
ATOM   3980  CB  ALA A 533      93.982  12.679  34.104  1.00 97.80           C
ATOM   3981  N   ALA A 534      93.225  10.761  36.603  1.00 96.64           N
ATOM   3982  CA  ALA A 534      92.375   9.896  37.414  1.00 96.18           C
ATOM   3983  C   ALA A 534      92.353  10.330  38.889  1.00 96.04           C
ATOM   3984  O   ALA A 534      91.279  10.367  39.480  1.00 96.41           O
ATOM   3985  CB  ALA A 534      92.896   8.457  37.314  1.00 95.91           C
ATOM   3986  N   ASP A 535      93.506  10.699  39.473  1.00 95.43           N
ATOM   3987  CA  ASP A 535      93.634  11.117  40.876  1.00 94.58           C
ATOM   3988  C   ASP A 535      92.943  12.461  41.174  1.00 94.04           C
ATOM   3989  O   ASP A 535      92.343  12.594  42.238  1.00 94.33           O
ATOM   3990  CB  ASP A 535      95.123  11.202  41.296  1.00 94.51           C
ATOM   3991  CG  ASP A 535      95.914   9.889  41.197  1.00 94.30           C
ATOM   3992  OD1 ASP A 535      97.154   9.973  41.331  1.00 94.41           O
ATOM   3993  OD2 ASP A 535      95.288   8.823  41.008  1.00 93.70           O
ATOM   3994  N   ARG A 536      92.976  13.431  40.243  1.00 92.93           N
ATOM   3995  CA  ARG A 536      92.289  14.721  40.366  1.00 91.53           C
ATOM   3996  C   ARG A 536      90.804  14.605  39.955  1.00 90.22           C
ATOM   3997  O   ARG A 536      89.995  15.419  40.398  1.00 90.01           O
ATOM   3998  CB  ARG A 536      93.035  15.781  39.505  1.00 92.50           C
ATOM   3999  CG  ARG A 536      92.736  15.834  37.989  1.00 94.25           C
ATOM   4000  CD  ARG A 536      91.648  16.855  37.608  1.00 96.09           C
ATOM   4001  NE  ARG A 536      91.174  16.664  36.230  1.00 96.87           N
ATOM   4002  CZ  ARG A 536      90.056  17.202  35.711  1.00 97.21           C
ATOM   4003  NH1 ARG A 536      89.237  17.965  36.451  1.00 97.52           N
ATOM   4004  NH2 ARG A 536      89.755  16.974  34.426  1.00 96.94           N
ATOM   4005  N   HIS A 537      90.438  13.607  39.130  1.00 88.59           N
ATOM   4006  CA  HIS A 537      89.068  13.347  38.683  1.00 86.92           C
ATOM   4007  C   HIS A 537      88.258  12.624  39.768  1.00 85.97           C
ATOM   4008  O   HIS A 537      87.107  12.989  39.990  1.00 85.91           O
ATOM   4009  CB  HIS A 537      89.103  12.469  37.416  1.00 86.69           C
ATOM   4010  CG  HIS A 537      87.794  11.872  36.977  1.00 86.28           C
ATOM   4011  ND1 HIS A 537      86.688  12.639  36.663  1.00 86.27           N
ATOM   4012  CD2 HIS A 537      87.402  10.562  36.827  1.00 86.67           C
ATOM   4013  CE1 HIS A 537      85.700  11.791  36.375  1.00 86.60           C
ATOM   4014  NE2 HIS A 537      86.061  10.517  36.447  1.00 86.54           N
ATOM   4015  N   THR A 538      88.844  11.632  40.459  1.00 84.34           N
ATOM   4016  CA  THR A 538      88.231  10.924  41.592  1.00 82.90           C
ATOM   4017  C   THR A 538      88.006  11.826  42.828  1.00 82.07           C
ATOM   4018  O   THR A 538      87.271  11.430  43.731  1.00 82.36           O
ATOM   4019  CB  THR A 538      89.056   9.663  41.953  1.00 82.63           C
ATOM   4020  OG1 THR A 538      90.396   9.988  42.274  1.00 84.00           O
ATOM   4021  CG2 THR A 538      89.005   8.564  40.877  1.00 82.09           C
ATOM   4022  N   GLN A 539      88.563  13.051  42.838  1.00 81.10           N
ATOM   4023  CA  GLN A 539      88.284  14.108  43.812  1.00 80.40           C
ATOM   4024  C   GLN A 539      87.057  14.963  43.428  1.00 79.45           C
ATOM   4025  O   GLN A 539      86.688  15.847  44.200  1.00 79.48           O
ATOM   4026  CB  GLN A 539      89.529  15.022  43.910  1.00 81.55           C
ATOM   4027  CG  GLN A 539      90.721  14.334  44.601  1.00 82.18           C
ATOM   4028  CD  GLN A 539      90.500  14.162  46.103  1.00 82.69           C
ATOM   4029  OE1 GLN A 539      90.526  15.134  46.853  1.00 82.85           O
ATOM   4030  NE2 GLN A 539      90.287  12.922  46.546  1.00 83.14           N
ATOM   4031  N   THR A 540      86.396  14.682  42.289  1.00 78.42           N
ATOM   4032  CA  THR A 540      85.104  15.259  41.901  1.00 76.64           C
ATOM   4033  C   THR A 540      83.972  14.219  41.986  1.00 75.01           C
ATOM   4034  O   THR A 540      82.815  14.605  41.836  1.00 74.72           O
ATOM   4035  CB  THR A 540      85.172  15.898  40.485  1.00 77.06           C
ATOM   4036  OG1 THR A 540      85.208  14.943  39.438  1.00 76.64           O
ATOM   4037  CG2 THR A 540      86.323  16.899  40.310  1.00 77.03           C
ATOM   4038  N   LEU A 541      84.279  12.932  42.240  1.00 73.11           N
ATOM   4039  CA  LEU A 541      83.310  11.855  42.449  1.00 71.17           C
ATOM   4040  C   LEU A 541      82.811  11.938  43.907  1.00 70.31           C
ATOM   4041  O   LEU A 541      83.603  11.691  44.819  1.00 70.60           O
ATOM   4042  CB  LEU A 541      84.026  10.496  42.238  1.00 70.47           C
ATOM   4043  CG  LEU A 541      83.834   9.862  40.846  1.00 70.43           C
ATOM   4044  CD1 LEU A 541      84.271  10.770  39.684  1.00 70.31           C
ATOM   4045  CD2 LEU A 541      84.574   8.517  40.795  1.00 69.30           C
ATOM   4046  N   PRO A 542      81.528  12.291  44.152  1.00 69.19           N
ATOM   4047  CA  PRO A 542      80.985  12.448  45.506  1.00 68.36           C
ATOM   4048  C   PRO A 542      80.555  11.089  46.084  1.00 67.18           C
ATOM   4049  O   PRO A 542      80.418  10.106  45.351  1.00 67.17           O
ATOM   4050  CB  PRO A 542      79.753  13.342  45.303  1.00 68.54           C
ATOM   4051  CG  PRO A 542      79.228  12.937  43.934  1.00 69.08           C
ATOM   4052  CD  PRO A 542      80.498  12.604  43.151  1.00 69.33           C
ATOM   4053  N   GLU A 543      80.285  11.059  47.398  1.00 65.50           N
ATOM   4054  CA  GLU A 543      79.653   9.923  48.060  1.00 63.36           C
ATOM   4055  C   GLU A 543      78.153   9.953  47.718  1.00 60.61           C
ATOM   4056  O   GLU A 543      77.461  10.930  48.009  1.00 60.81           O
ATOM   4057  CB  GLU A 543      79.875  10.037  49.585  1.00 65.60           C
ATOM   4058  CG  GLU A 543      79.439   8.794  50.390  1.00 68.12           C
ATOM   4059  CD  GLU A 543      80.293   7.567  50.065  1.00 69.82           C
ATOM   4060  OE1 GLU A 543      81.440   7.526  50.559  1.00 69.98           O
ATOM   4061  OE2 GLU A 543      79.792   6.707  49.307  1.00 70.80           O
ATOM   4062  N   VAL A 544      77.686   8.890  47.054  1.00 56.84           N
ATOM   4063  CA  VAL A 544      76.353   8.741  46.472  1.00 53.41           C
ATOM   4064  C   VAL A 544      75.887   7.302  46.763  1.00 51.05           C
ATOM   4065  O   VAL A 544      76.729   6.399  46.739  1.00 50.83           O
ATOM   4066  CB  VAL A 544      76.413   9.163  44.970  1.00 53.09           C
ATOM   4067  CG1 VAL A 544      77.195   8.181  44.079  1.00 52.05           C
ATOM   4068  CG2 VAL A 544      75.040   9.448  44.341  1.00 53.93           C
ATOM   4069  N   PRO A 545      74.584   7.040  47.024  1.00 47.76           N
ATOM   4070  CA  PRO A 545      74.097   5.680  47.282  1.00 46.39           C
ATOM   4071  C   PRO A 545      74.185   4.803  46.027  1.00 46.00           C
ATOM   4072  O   PRO A 545      73.805   5.232  44.935  1.00 44.70           O
ATOM   4073  CB  PRO A 545      72.656   5.849  47.784  1.00 45.72           C
ATOM   4074  CG  PRO A 545      72.204   7.192  47.239  1.00 45.95           C
ATOM   4075  CD  PRO A 545      73.489   8.011  47.103  1.00 46.13           C
ATOM   4076  N   ASP A 546      74.715   3.581  46.206  1.00 45.11           N
ATOM   4077  CA  ASP A 546      74.887   2.591  45.152  1.00 44.31           C
ATOM   4078  C   ASP A 546      73.503   2.088  44.725  1.00 43.30           C
ATOM   4079  O   ASP A 546      72.822   1.363  45.453  1.00 44.27           O
ATOM   4080  CB  ASP A 546      75.804   1.443  45.645  1.00 45.14           C
ATOM   4081  CG  ASP A 546      75.995   0.288  44.649  1.00 47.10           C
ATOM   4082  OD1 ASP A 546      76.243  -0.838  45.133  1.00 47.96           O
ATOM   4083  OD2 ASP A 546      75.894   0.538  43.428  1.00 48.11           O
ATOM   4084  N   GLN A 547      73.114   2.501  43.515  1.00 41.23           N
ATOM   4085  CA  GLN A 547      71.843   2.195  42.882  1.00 40.30           C
ATOM   4086  C   GLN A 547      71.809   0.764  42.310  1.00 40.50           C
ATOM   4087  O   GLN A 547      70.783   0.330  41.793  1.00 38.52           O
ATOM   4088  CB  GLN A 547      71.660   3.227  41.751  1.00 38.71           C
ATOM   4089  CG  GLN A 547      70.194   3.606  41.548  1.00 35.70           C
ATOM   4090  CD  GLN A 547      69.555   4.394  42.706  1.00 34.75           C
ATOM   4091  OE1 GLN A 547      68.355   4.273  42.937  1.00 36.27           O
ATOM   4092  NE2 GLN A 547      70.340   5.166  43.463  1.00 30.49           N
ATOM   4093  N   PHE A 548      72.929   0.041  42.445  1.00 40.73           N
ATOM   4094  CA  PHE A 548      73.174  -1.330  42.039  1.00 40.49           C
ATOM   4095  C   PHE A 548      73.521  -2.248  43.215  1.00 40.10           C
ATOM   4096  O   PHE A 548      73.933  -3.387  42.993  1.00 40.52           O
ATOM   4097  CB  PHE A 548      74.276  -1.318  40.971  1.00 40.61           C
ATOM   4098  CG  PHE A 548      73.695  -1.269  39.586  1.00 41.09           C
ATOM   4099  CD1 PHE A 548      73.559  -0.046  38.900  1.00 41.16           C
ATOM   4100  CD2 PHE A 548      73.238  -2.467  39.011  1.00 41.08           C
ATOM   4101  CE1 PHE A 548      72.977  -0.029  37.619  1.00 41.17           C
ATOM   4102  CE2 PHE A 548      72.650  -2.447  37.742  1.00 40.01           C
ATOM   4103  CZ  PHE A 548      72.526  -1.233  37.043  1.00 40.16           C
ATOM   4104  N   SER A 549      73.295  -1.791  44.461  1.00 40.50           N
ATOM   4105  CA  SER A 549      73.355  -2.607  45.675  1.00 40.86           C
ATOM   4106  C   SER A 549      72.319  -3.743  45.621  1.00 41.44           C
ATOM   4107  O   SER A 549      71.358  -3.669  44.856  1.00 40.32           O
ATOM   4108  CB  SER A 549      73.152  -1.701  46.911  1.00 39.40           C
ATOM   4109  OG  SER A 549      71.817  -1.256  47.059  1.00 39.90           O
ATOM   4110  N   TRP A 550      72.509  -4.796  46.428  1.00 42.86           N
ATOM   4111  CA  TRP A 550      71.617  -5.958  46.481  1.00 44.38           C
ATOM   4112  C   TRP A 550      70.168  -5.615  46.875  1.00 42.97           C
ATOM   4113  O   TRP A 550      69.243  -6.240  46.367  1.00 41.31           O
ATOM   4114  CB  TRP A 550      72.225  -7.027  47.405  1.00 47.40           C
ATOM   4115  CG  TRP A 550      73.524  -7.583  46.903  1.00 51.05           C
ATOM   4116  CD1 TRP A 550      74.737  -7.413  47.476  1.00 52.33           C
ATOM   4117  CD2 TRP A 550      73.759  -8.367  45.693  1.00 52.19           C
ATOM   4118  NE1 TRP A 550      75.702  -8.031  46.706  1.00 53.18           N
ATOM   4119  CE2 TRP A 550      75.159  -8.629  45.588  1.00 53.21           C
ATOM   4120  CE3 TRP A 550      72.930  -8.876  44.664  1.00 52.38           C
ATOM   4121  CZ2 TRP A 550      75.709  -9.352  44.514  1.00 53.72           C
ATOM   4122  CZ3 TRP A 550      73.471  -9.600  43.581  1.00 52.59           C
ATOM   4123  CH2 TRP A 550      74.857  -9.837  43.504  1.00 53.12           C
ATOM   4124  N   ASN A 551      69.958  -4.564  47.686  1.00 41.55           N
ATOM   4125  CA  ASN A 551      68.639  -4.014  48.005  1.00 41.83           C
ATOM   4126  C   ASN A 551      67.984  -3.346  46.774  1.00 40.03           C
ATOM   4127  O   ASN A 551      66.771  -3.455  46.612  1.00 39.52           O
ATOM   4128  CB  ASN A 551      68.814  -2.991  49.151  1.00 44.74           C
ATOM   4129  CG  ASN A 551      67.485  -2.487  49.724  1.00 51.51           C
ATOM   4130  OD1 ASN A 551      66.962  -1.467  49.282  1.00 54.14           O
ATOM   4131  ND2 ASN A 551      66.933  -3.195  50.712  1.00 51.58           N
ATOM   4132  N   ASN A 552      68.767  -2.684  45.907  1.00 38.46           N
ATOM   4133  CA  ASN A 552      68.281  -1.983  44.714  1.00 36.59           C
ATOM   4134  C   ASN A 552      68.280  -2.835  43.430  1.00 35.96           C
ATOM   4135  O   ASN A 552      67.757  -2.369  42.420  1.00 34.46           O
ATOM   4136  CB  ASN A 552      69.128  -0.704  44.485  1.00 36.65           C
ATOM   4137  CG  ASN A 552      68.797   0.437  45.456  1.00 35.80           C
ATOM   4138  OD1 ASN A 552      67.634   0.677  45.769  1.00 34.03           O
ATOM   4139  ND2 ASN A 552      69.810   1.152  45.947  1.00 34.94           N
ATOM   4140  N   PHE A 553      68.812  -4.069  43.452  1.00 34.84           N
ATOM   4141  CA  PHE A 553      68.870  -4.958  42.289  1.00 34.33           C
ATOM   4142  C   PHE A 553      67.870  -6.123  42.396  1.00 33.93           C
ATOM   4143  O   PHE A 553      67.296  -6.508  41.375  1.00 35.46           O
ATOM   4144  CB  PHE A 553      70.306  -5.515  42.149  1.00 34.18           C
ATOM   4145  CG  PHE A 553      70.452  -6.539  41.033  1.00 34.50           C
ATOM   4146  CD1 PHE A 553      70.401  -6.131  39.683  1.00 36.34           C
ATOM   4147  CD2 PHE A 553      70.528  -7.912  41.349  1.00 36.08           C
ATOM   4148  CE1 PHE A 553      70.396  -7.095  38.657  1.00 35.40           C
ATOM   4149  CE2 PHE A 553      70.520  -8.874  40.323  1.00 36.73           C
ATOM   4150  CZ  PHE A 553      70.449  -8.466  38.978  1.00 36.42           C
ATOM   4151  N   LEU A 554      67.683  -6.711  43.591  1.00 32.59           N
ATOM   4152  CA  LEU A 554      66.888  -7.927  43.780  1.00 32.68           C
ATOM   4153  C   LEU A 554      65.383  -7.658  43.631  1.00 33.11           C
ATOM   4154  O   LEU A 554      64.904  -6.554  43.899  1.00 34.27           O
ATOM   4155  CB  LEU A 554      67.164  -8.520  45.180  1.00 32.17           C
ATOM   4156  CG  LEU A 554      68.580  -9.116  45.364  1.00 32.20           C
ATOM   4157  CD1 LEU A 554      68.837  -9.455  46.841  1.00 29.51           C
ATOM   4158  CD2 LEU A 554      68.824 -10.355  44.487  1.00 28.96           C
ATOM   4159  N   TRP A 555      64.652  -8.700  43.198  1.00 31.83           N
ATOM   4160  CA  TRP A 555      63.210  -8.688  42.979  1.00 31.37           C
ATOM   4161  C   TRP A 555      62.470  -8.536  44.316  1.00 31.84           C
ATOM   4162  O   TRP A 555      62.524  -9.418  45.174  1.00 32.21           O
ATOM   4163  CB  TRP A 555      62.796 -10.001  42.284  1.00 30.97           C
ATOM   4164  CG  TRP A 555      61.341 -10.089  41.923  1.00 32.46           C
ATOM   4165  CD1 TRP A 555      60.764  -9.466  40.874  1.00 32.68           C
ATOM   4166  CD2 TRP A 555      60.266 -10.813  42.598  1.00 32.63           C
ATOM   4167  NE1 TRP A 555      59.408  -9.711  40.878  1.00 33.08           N
ATOM   4168  CE2 TRP A 555      59.041 -10.542  41.915  1.00 33.40           C
ATOM   4169  CE3 TRP A 555      60.197 -11.671  43.720  1.00 33.46           C
ATOM   4170  CZ2 TRP A 555      57.811 -11.084  42.327  1.00 33.46           C
ATOM   4171  CZ3 TRP A 555      58.976 -12.238  44.132  1.00 34.33           C
ATOM   4172  CH2 TRP A 555      57.786 -11.944  43.440  1.00 33.71           C
ATOM   4173  N   LYS A 556      61.781  -7.400  44.465  1.00 31.90           N
ATOM   4174  CA  LYS A 556      60.912  -7.076  45.584  1.00 32.32           C
ATOM   4175  C   LYS A 556      59.470  -7.358  45.127  1.00 32.38           C
ATOM   4176  O   LYS A 556      59.040  -6.782  44.126  1.00 31.73           O
ATOM   4177  CB  LYS A 556      61.078  -5.576  45.902  1.00 31.20           C
ATOM   4178  CG  LYS A 556      62.390  -5.313  46.658  1.00 32.39           C
ATOM   4179  CD  LYS A 556      62.711  -3.829  46.871  1.00 32.66           C
ATOM   4180  CE  LYS A 556      63.811  -3.657  47.929  1.00 32.34           C
ATOM   4181  NZ  LYS A 556      64.206  -2.249  48.088  1.00 33.69           N
ATOM   4182  N   PRO A 557      58.708  -8.226  45.830  1.00 32.29           N
ATOM   4183  CA  PRO A 557      57.362  -8.641  45.408  1.00 31.90           C
ATOM   4184  C   PRO A 557      56.301  -7.531  45.498  1.00 30.86           C
ATOM   4185  O   PRO A 557      55.335  -7.564  44.736  1.00 29.82           O
ATOM   4186  CB  PRO A 557      57.011  -9.830  46.316  1.00 31.69           C
ATOM   4187  CG  PRO A 557      57.860  -9.642  47.561  1.00 32.86           C
ATOM   4188  CD  PRO A 557      59.098  -8.891  47.074  1.00 32.03           C
ATOM   4189  N   TRP A 558      56.496  -6.537  46.380  1.00 30.85           N
ATOM   4190  CA  TRP A 558      55.596  -5.397  46.555  1.00 30.70           C
ATOM   4191  C   TRP A 558      55.771  -4.307  45.477  1.00 30.59           C
ATOM   4192  O   TRP A 558      54.917  -3.426  45.394  1.00 31.55           O
ATOM   4193  CB  TRP A 558      55.840  -4.772  47.945  1.00 31.94           C
ATOM   4194  CG  TRP A 558      57.203  -4.210  48.230  1.00 33.06           C
ATOM   4195  CD1 TRP A 558      57.606  -2.958  47.920  1.00 32.34           C
ATOM   4196  CD2 TRP A 558      58.333  -4.833  48.911  1.00 34.52           C
ATOM   4197  NE1 TRP A 558      58.899  -2.761  48.351  1.00 33.85           N
ATOM   4198  CE2 TRP A 558      59.392  -3.878  48.993  1.00 33.71           C
ATOM   4199  CE3 TRP A 558      58.570  -6.103  49.487  1.00 34.87           C
ATOM   4200  CZ2 TRP A 558      60.611  -4.161  49.632  1.00 33.27           C
ATOM   4201  CZ3 TRP A 558      59.798  -6.406  50.112  1.00 35.29           C
ATOM   4202  CH2 TRP A 558      60.817  -5.436  50.187  1.00 35.21           C
ATOM   4203  N   LEU A 559      56.845  -4.356  44.665  1.00 29.97           N
ATOM   4204  CA  LEU A 559      57.085  -3.442  43.544  1.00 31.40           C
ATOM   4205  C   LEU A 559      56.599  -4.021  42.205  1.00 31.42           C
ATOM   4206  O   LEU A 559      56.657  -3.313  41.199  1.00 31.53           O
ATOM   4207  CB  LEU A 559      58.601  -3.169  43.403  1.00 29.90           C
ATOM   4208  CG  LEU A 559      59.243  -2.371  44.553  1.00 32.49           C
ATOM   4209  CD1 LEU A 559      60.711  -2.062  44.231  1.00 29.38           C
ATOM   4210  CD2 LEU A 559      58.503  -1.061  44.863  1.00 30.65           C
ATOM   4211  N   GLN A 560      56.126  -5.280  42.170  1.00 31.22           N
ATOM   4212  CA  GLN A 560      55.737  -5.955  40.939  1.00 33.79           C
ATOM   4213  C   GLN A 560      54.407  -5.409  40.399  1.00 35.32           C
ATOM   4214  O   GLN A 560      53.384  -5.447  41.083  1.00 34.38           O
ATOM   4215  CB  GLN A 560      55.633  -7.478  41.196  1.00 32.61           C
ATOM   4216  CG  GLN A 560      55.350  -8.308  39.926  1.00 31.36           C
ATOM   4217  CD  GLN A 560      56.426  -8.101  38.858  1.00 32.46           C
ATOM   4218  OE1 GLN A 560      57.602  -8.345  39.108  1.00 31.47           O
ATOM   4219  NE2 GLN A 560      56.037  -7.638  37.669  1.00 29.78           N
ATOM   4220  N   LEU A 561      54.448  -4.932  39.146  1.00 37.58           N
ATOM   4221  CA  LEU A 561      53.288  -4.494  38.383  1.00 41.42           C
ATOM   4222  C   LEU A 561      52.666  -5.720  37.696  1.00 44.95           C
ATOM   4223  O   LEU A 561      53.355  -6.500  37.034  1.00 43.61           O
ATOM   4224  CB  LEU A 561      53.739  -3.498  37.294  1.00 39.06           C
ATOM   4225  CG  LEU A 561      54.295  -2.155  37.809  1.00 36.18           C
ATOM   4226  CD1 LEU A 561      54.847  -1.323  36.640  1.00 35.16           C
ATOM   4227  CD2 LEU A 561      53.231  -1.351  38.572  1.00 34.77           C
ATOM   4228  N   CYS A 562      51.350  -5.874  37.882  1.00 50.28           N
ATOM   4229  CA  CYS A 562      50.549  -7.004  37.434  1.00 56.48           C
ATOM   4230  C   CYS A 562      49.223  -6.449  36.910  1.00 59.91           C
ATOM   4231  O   CYS A 562      48.343  -6.129  37.708  1.00 60.09           O
ATOM   4232  CB  CYS A 562      50.422  -8.009  38.599  1.00 58.67           C
ATOM   4233  SG  CYS A 562      49.750  -9.639  38.192  1.00 64.63           S
ATOM   4234  N   CYS A 563      49.117  -6.288  35.578  1.00 64.31           N
ATOM   4235  CA  CYS A 563      47.985  -5.718  34.831  1.00 68.74           C
ATOM   4236  C   CYS A 563      46.569  -6.146  35.276  1.00 71.15           C
ATOM   4237  O   CYS A 563      45.799  -5.264  35.655  1.00 71.09           O
ATOM   4238  CB  CYS A 563      48.226  -5.835  33.309  1.00 69.21           C
ATOM   4239  SG  CYS A 563      46.791  -5.660  32.190  1.00 70.99           S
ATOM   4240  N   PRO A 564      46.189  -7.444  35.212  1.00 73.61           N
ATOM   4241  CA  PRO A 564      44.821  -7.888  35.504  1.00 75.73           C
ATOM   4242  C   PRO A 564      44.539  -7.938  37.020  1.00 77.41           C
ATOM   4243  O   PRO A 564      43.976  -6.993  37.569  1.00 77.45           O
ATOM   4244  CB  PRO A 564      44.710  -9.261  34.822  1.00 75.77           C
ATOM   4245  CG  PRO A 564      46.124  -9.812  34.858  1.00 75.95           C
ATOM   4246  CD  PRO A 564      47.011  -8.568  34.754  1.00 74.73           C
ATOM   4247  N   SER A 565      44.915  -9.043  37.679  1.00 79.62           N
ATOM   4248  CA  SER A 565      44.674  -9.349  39.086  1.00 81.56           C
ATOM   4249  C   SER A 565      45.815  -8.823  39.985  1.00 82.85           C
ATOM   4250  O   SER A 565      46.615  -7.983  39.570  1.00 83.24           O
ATOM   4251  CB  SER A 565      44.540 -10.890  39.172  1.00 81.96           C
ATOM   4252  OG  SER A 565      45.752 -11.561  38.888  1.00 81.70           O
ATOM   4253  N   THR A 566      45.857  -9.298  41.240  1.00 83.69           N
ATOM   4254  CA  THR A 566      46.840  -8.945  42.261  1.00 84.76           C
ATOM   4255  C   THR A 566      47.748 -10.160  42.505  1.00 84.70           C
ATOM   4256  O   THR A 566      47.258 -11.265  42.742  1.00 85.36           O
ATOM   4257  CB  THR A 566      46.067  -8.553  43.549  1.00 85.17           C
ATOM   4258  OG1 THR A 566      45.529  -7.259  43.354  1.00 85.60           O
ATOM   4259  CG2 THR A 566      46.905  -8.483  44.839  1.00 84.89           C
ATOM   4260  N   GLY A 567      49.069  -9.929  42.481  1.00 84.32           N
ATOM   4261  CA  GLY A 567      50.087 -10.913  42.816  1.00 83.40           C
ATOM   4262  C   GLY A 567      50.926 -11.265  41.591  1.00 82.55           C
ATOM   4263  O   GLY A 567      51.599 -10.401  41.028  1.00 82.37           O
ATOM   4264  N   LEU A 568      50.926 -12.560  41.245  1.00 81.39           N
ATOM   4265  CA  LEU A 568      51.728 -13.184  40.197  1.00 79.39           C
ATOM   4266  C   LEU A 568      50.816 -14.065  39.324  1.00 78.61           C
ATOM   4267  O   LEU A 568      50.826 -15.288  39.455  1.00 79.06           O
ATOM   4268  CB  LEU A 568      52.894 -13.996  40.818  1.00 78.13           C
ATOM   4269  CG  LEU A 568      54.087 -13.221  41.424  1.00 77.10           C
ATOM   4270  CD1 LEU A 568      53.815 -12.649  42.828  1.00 76.03           C
ATOM   4271  CD2 LEU A 568      55.307 -14.157  41.498  1.00 76.65           C
ATOM   4272  N   SER A 569      50.015 -13.444  38.447  1.00 77.31           N
ATOM   4273  CA  SER A 569      49.150 -14.093  37.455  1.00 75.36           C
ATOM   4274  C   SER A 569      48.713 -13.045  36.423  1.00 73.75           C
ATOM   4275  O   SER A 569      47.544 -12.661  36.367  1.00 73.47           O
ATOM   4276  CB  SER A 569      48.004 -14.892  38.126  1.00 75.55           C
ATOM   4277  OG  SER A 569      47.217 -14.099  38.990  1.00 75.78           O
ATOM   4278  N   CYS A 570      49.695 -12.528  35.667  1.00 71.98           N
ATOM   4279  CA  CYS A 570      49.612 -11.252  34.964  1.00 69.73           C
ATOM   4280  C   CYS A 570      49.607 -11.480  33.443  1.00 69.78           C
ATOM   4281  O   CYS A 570      50.641 -11.778  32.845  1.00 69.31           O
ATOM   4282  CB  CYS A 570      50.795 -10.366  35.418  1.00 68.19           C
ATOM   4283  SG  CYS A 570      51.281 -10.503  37.165  1.00 64.71           S
ATOM   4284  N   GLN A 571      48.420 -11.324  32.836  1.00 70.42           N
ATOM   4285  CA  GLN A 571      48.133 -11.416  31.406  1.00 71.39           C
ATOM   4286  C   GLN A 571      47.455 -10.118  30.943  1.00 71.46           C
ATOM   4287  O   GLN A 571      46.490  -9.667  31.558  1.00 70.99           O
ATOM   4288  CB  GLN A 571      47.237 -12.637  31.122  1.00 72.13           C
ATOM   4289  CG  GLN A 571      48.011 -13.972  31.134  1.00 73.09           C
ATOM   4290  CD  GLN A 571      47.155 -15.217  30.864  1.00 74.51           C
ATOM   4291  OE1 GLN A 571      47.698 -16.309  30.725  1.00 75.12           O
ATOM   4292  NE2 GLN A 571      45.828 -15.083  30.779  1.00 74.45           N
ATOM   4293  N   CYS A 572      47.963  -9.525  29.854  1.00 72.27           N
ATOM   4294  CA  CYS A 572      47.560  -8.224  29.326  1.00 72.96           C
ATOM   4295  C   CYS A 572      47.802  -8.200  27.815  1.00 74.09           C
ATOM   4296  O   CYS A 572      48.871  -8.615  27.368  1.00 73.98           O
ATOM   4297  CB  CYS A 572      48.341  -7.125  30.075  1.00 72.63           C
ATOM   4298  SG  CYS A 572      47.573  -5.507  30.313  1.00 71.79           S
ATOM   4299  N   ASP A 573      46.835  -7.695  27.035  1.00 75.78           N
ATOM   4300  CA  ASP A 573      46.997  -7.365  25.620  1.00 77.53           C
ATOM   4301  C   ASP A 573      45.936  -6.343  25.190  1.00 78.39           C
ATOM   4302  O   ASP A 573      44.951  -6.681  24.536  1.00 77.75           O
ATOM   4303  CB  ASP A 573      47.125  -8.616  24.708  1.00 77.87           C
ATOM   4304  CG  ASP A 573      47.892  -8.333  23.408  1.00 78.31           C
ATOM   4305  OD1 ASP A 573      47.659  -7.264  22.803  1.00 77.99           O
ATOM   4306  OD2 ASP A 573      48.748  -9.174  23.057  1.00 78.83           O
ATOM   4307  N   ARG A 574      46.176  -5.078  25.554  1.00 80.19           N
ATOM   4308  CA  ARG A 574      45.457  -3.881  25.121  1.00 81.76           C
ATOM   4309  C   ARG A 574      46.116  -3.287  23.848  1.00 81.90           C
ATOM   4310  O   ARG A 574      45.848  -2.137  23.499  1.00 82.01           O
ATOM   4311  CB  ARG A 574      45.536  -2.843  26.269  1.00 82.88           C
ATOM   4312  CG  ARG A 574      44.899  -3.320  27.593  1.00 84.88           C
ATOM   4313  CD  ARG A 574      45.146  -2.367  28.773  1.00 87.03           C
ATOM   4314  NE  ARG A 574      44.385  -1.116  28.648  1.00 89.10           N
ATOM   4315  CZ  ARG A 574      44.474  -0.065  29.483  1.00 90.02           C
ATOM   4316  NH1 ARG A 574      45.303  -0.076  30.539  1.00 90.41           N
ATOM   4317  NH2 ARG A 574      43.718   1.017  29.259  1.00 89.86           N
ATOM   4318  N   GLU A 575      46.964  -4.073  23.158  1.00 82.28           N
ATOM   4319  CA  GLU A 575      47.741  -3.734  21.969  1.00 83.19           C
ATOM   4320  C   GLU A 575      47.248  -4.627  20.828  1.00 83.71           C
ATOM   4321  O   GLU A 575      47.984  -5.198  20.026  1.00 84.05           O
ATOM   4322  CB  GLU A 575      49.236  -3.871  22.342  1.00 83.62           C
ATOM   4323  CG  GLU A 575      49.832  -2.616  22.997  1.00 84.18           C
ATOM   4324  CD  GLU A 575      50.102  -1.507  21.983  1.00 84.54           C
ATOM   4325  OE1 GLU A 575      51.129  -1.633  21.283  1.00 84.33           O
ATOM   4326  OE2 GLU A 575      49.296  -0.552  21.934  1.00 84.39           O
TER    4327      GLU A 575
HETATM 4328  C1  ALS A  75      72.815   0.409  29.725  1.00 36.95           C
HETATM 4329  O1  ALS A  75      72.839   1.588  29.377  1.00 37.54           O
HETATM 4330  C2  ALS A  75      73.251  -0.672  28.714  1.00 37.20           C
HETATM 4331  N2  ALS A  75      74.484  -1.357  29.106  1.00 38.53           N
HETATM 4332  C3  ALS A  75      72.135  -1.720  28.464  1.00 37.47           C
HETATM 4333  O3  ALS A  75      70.923  -1.071  28.182  1.00 35.82           O
HETATM 4334  OS1 ALS A  75      72.490  -2.598  27.414  1.00 41.60           O
HETATM 4335 CA   CA  A 600      72.892  -2.372  24.764  1.00 44.82          Ca
TER    4336      CA  A 600
HETATM 4337  N1  UNK     1      73.744 -11.897  33.255  1.00  0.00      wyni N
HETATM 4338  N2  UNK     1      74.376 -12.422  32.192  1.00  0.00      wyni N
HETATM 4339  C7  UNK     1      73.237 -10.725  32.861  1.00  0.00      wyni C
HETATM 4340  C8  UNK     1      73.570 -10.653  31.559  1.00  0.00      wyni C
HETATM 4341  N3  UNK     1      74.248 -11.669  31.197  1.00  0.00      wyni N
HETATM 4342  C9  UNK     1      73.268  -9.652  30.707  1.00  0.00      wyni C
HETATM 4343  C10 UNK     1      72.015  -9.497  30.238  1.00  0.00      wyni C
HETATM 4344  C14 UNK     1      71.691  -8.509  29.389  1.00  0.00      wyni C
HETATM 4345  C13 UNK     1      72.600  -7.614  28.958  1.00  0.00      wyni C
HETATM 4346  C12 UNK     1      73.848  -7.772  29.433  1.00  0.00      wyni C
HETATM 4347  C11 UNK     1      74.179  -8.758  30.280  1.00  0.00      wyni C
HETATM 4348  O1  UNK     1      72.357  -6.579  28.098  1.00  0.00      wyni O
HETATM 4349  S1  UNK     1      72.234  -4.991  28.419  1.00  0.00      wyni S
HETATM 4350  O2  UNK     1      72.205  -4.490  27.071  1.00  0.00      wyni O
HETATM 4351  O3  UNK     1      71.128  -4.975  29.338  1.00  0.00      wyni O
HETATM 4352  N4  UNK     1      73.667  -4.724  29.148  1.00  0.00      wyni N
HETATM 4353  C4  UNK     1      73.867 -12.254  34.547  1.00  0.00      wyni C
HETATM 4354  C3  UNK     1      72.803 -12.187  35.365  1.00  0.00      wyni C
HETATM 4355  C1  UNK     1      72.922 -12.545  36.653  1.00  0.00      wyni C
HETATM 4356  C2  UNK     1      74.105 -12.971  37.122  1.00  0.00      wyni C
HETATM 4357  I1  UNK     1      71.288 -12.446  37.909  1.00  0.00      wyni I
HETATM 4358  C6  UNK     1      75.169 -13.041  36.307  1.00  0.00      wyni C
HETATM 4359  C5  UNK     1      75.049 -12.683  35.019  1.00  0.00      wyni C
HETATM 4360  I2  UNK     1      76.985 -13.698  37.032  1.00  0.00      wyni I
CONECT  370  369  376  371 4331
CONECT  376  377  370 4328
CONECT  874  931  873
CONECT  931  930  874
CONECT 1118 1117 1676
CONECT 1676 1118 1675
CONECT 3293 3292 3617
CONECT 3554 3553 3600
CONECT 3600 3554 3599
CONECT 3617 3293 3616
CONECT 4233 4232 4283
CONECT 4239 4238 4298
CONECT 4283 4233 4282
CONECT 4298 4239 4297
CONECT 4328  376 4330 4329
CONECT 4330 4331 4332 4328
CONECT 4332 4334 4330 4333
CONECT 4331  370 4330
CONECT 4329 4328
CONECT 4333 4332
CONECT 4334 4332
END
